# Supplementary material for: Cost-conscious generation of multiplexed short-read DNA libraries for whole-genome sequencing
Source: PLoS One. 2023 Jan 27;18(1):e0280004. doi: 10.1371/journal.pone.0280004 (PMC9882895; doi:10.1371/journal.pone.0280004)
Supplement: S2 File — (ZIP) [file pone.0280004.s002.zip]

Archive with 53 entries (35 files):
- supplemental/
- supplemental/custom_dual_index_primers.xlsx
- supplemental/library_costs_per_reaction.xlsx
- supplemental/microplate_reader_concentrations/
- supplemental/microplate_reader_concentrations/FLUOstar_Omega_BMG_Labtech_smart_sheet_split_plate.xlsx
- supplemental/microplate_reader_concentrations/Infinite_M1000_PRO_Tecan_smart_sheet_split_plate.xlsx
- supplemental/program_files_PerkinElmer_workstations/
- supplemental/program_files_PerkinElmer_workstations/PerkinElmer JANUS G3/
- supplemental/program_files_PerkinElmer_workstations/PerkinElmer JANUS G3/1. Quantification/
- supplemental/program_files_PerkinElmer_workstations/PerkinElmer JANUS G3/1. Quantification/quantification_transfer_two_plates_greiner_black.csv
- supplemental/program_files_PerkinElmer_workstations/PerkinElmer JANUS G3/1. Quantification/quantification_transfer_two_plates_greiner_black.MPT
- supplemental/program_files_PerkinElmer_workstations/PerkinElmer JANUS G3/2. Dilution/
- supplemental/program_files_PerkinElmer_workstations/PerkinElmer JANUS G3/2. Dilution/dilution_new_plate_user_supply_file.MPT
- supplemental/program_files_PerkinElmer_workstations/PerkinElmer JANUS G3/2. Dilution/dilution_new_plate_user_supply_file_example.csv
- supplemental/program_files_PerkinElmer_workstations/PerkinElmer JANUS G3/2. Dilution/excel_sheets_for_dilution_calculations/
- supplemental/program_files_PerkinElmer_workstations/PerkinElmer JANUS G3/2. Dilution/excel_sheets_for_dilution_calculations/dilution_smart_sheet_1.5ng.ul.xlsx
- supplemental/program_files_PerkinElmer_workstations/PerkinElmer JANUS G3/3. Tagmentation/
- supplemental/program_files_PerkinElmer_workstations/PerkinElmer JANUS G3/3. Tagmentation/conductive_tips/
- supplemental/program_files_PerkinElmer_workstations/PerkinElmer JANUS G3/3. Tagmentation/conductive_tips/tagmentation_from_96well_to_384well.csv
- supplemental/program_files_PerkinElmer_workstations/PerkinElmer JANUS G3/3. Tagmentation/conductive_tips/tagmentation_from_96well_to_384well_conductive.MPT
- supplemental/program_files_PerkinElmer_workstations/PerkinElmer JANUS G3/3. Tagmentation/tagmentation_from_96well_to_384well.csv
- supplemental/program_files_PerkinElmer_workstations/PerkinElmer JANUS G3/3. Tagmentation/tagmentation_from_96well_to_384well_nonconductive.MPT
- supplemental/program_files_PerkinElmer_workstations/PerkinElmer JANUS G3/4. PCR/
- supplemental/program_files_PerkinElmer_workstations/PerkinElmer JANUS G3/4. PCR/pcr_50ul_oligo_array_tagmentation_transfer_384_96.csv
- supplemental/program_files_PerkinElmer_workstations/PerkinElmer JANUS G3/4. PCR/pcr_50ul_oligo_array_tagmentation_transfer_384_96.MPT
- supplemental/program_files_PerkinElmer_workstations/PerkinElmer JANUS G3/5. Pooling/
- supplemental/program_files_PerkinElmer_workstations/PerkinElmer JANUS G3/5. Pooling/pooling_variable_volumes_96well_plate_to_eppendorf_example.csv
- supplemental/program_files_PerkinElmer_workstations/PerkinElmer JANUS G3/5. Pooling/pooling_variable_volumes_96well_plate_to_eppendorf_example.MPT
- supplemental/program_files_PerkinElmer_workstations/PerkinElmer JANUS G3/program_descriptions_JANUS_G3.docx
- supplemental/program_files_PerkinElmer_workstations/PerkinElmer JANUS G3/program_descriptions_JANUS_G3.pdf
- supplemental/program_files_PerkinElmer_workstations/PerkinElmer JANUS NGS Express/
- supplemental/program_files_PerkinElmer_workstations/PerkinElmer JANUS NGS Express/1. Quantification/
- supplemental/program_files_PerkinElmer_workstations/PerkinElmer JANUS NGS Express/1. Quantification/quantification_transfer_two_plates_axygen_white.csv
- supplemental/program_files_PerkinElmer_workstations/PerkinElmer JANUS NGS Express/1. Quantification/quantification_transfer_two_plates_axygen_white.MPT
- supplemental/program_files_PerkinElmer_workstations/PerkinElmer JANUS NGS Express/2. Dilution/
- supplemental/program_files_PerkinElmer_workstations/PerkinElmer JANUS NGS Express/2. Dilution/dilution_new_plate_user_supply_file.MPT
- supplemental/program_files_PerkinElmer_workstations/PerkinElmer JANUS NGS Express/2. Dilution/dilution_new_plate_user_supply_file_example.csv
- supplemental/program_files_PerkinElmer_workstations/PerkinElmer JANUS NGS Express/2. Dilution/excel_sheets_for_dilution_calculations/
- supplemental/program_files_PerkinElmer_workstations/PerkinElmer JANUS NGS Express/2. Dilution/excel_sheets_for_dilution_calculations/dilution_mastersheet_0.8ng.ul.xlsx
- supplemental/program_files_PerkinElmer_workstations/PerkinElmer JANUS NGS Express/2. Dilution/excel_sheets_for_dilution_calculations/dilution_mastersheet_2ng.ul.xlsx
- supplemental/program_files_PerkinElmer_workstations/PerkinElmer JANUS NGS Express/3. Tagmentation/
- supplemental/program_files_PerkinElmer_workstations/PerkinElmer JANUS NGS Express/3. Tagmentation/tagmentation_from_96well_to_384well.csv
- supplemental/program_files_PerkinElmer_workstations/PerkinElmer JANUS NGS Express/3. Tagmentation/tagmentation_from_96well_to_384well.MPT
- supplemental/program_files_PerkinElmer_workstations/PerkinElmer JANUS NGS Express/4. PCR/
- supplemental/program_files_PerkinElmer_workstations/PerkinElmer JANUS NGS Express/4. PCR/pcr_25ul_oligo_array_tagmentation_transfer_384_96.csv
- supplemental/program_files_PerkinElmer_workstations/PerkinElmer JANUS NGS Express/4. PCR/pcr_25ul_oligo_array_tagmentation_transfer_384_96.MPT
- supplemental/program_files_PerkinElmer_workstations/PerkinElmer JANUS NGS Express/5. Pooling/
- supplemental/program_files_PerkinElmer_workstations/PerkinElmer JANUS NGS Express/5. Pooling/pooling_variable_volumes_96well_plate_to_eppendorf.MPT
- supplemental/program_files_PerkinElmer_workstations/PerkinElmer JANUS NGS Express/5. Pooling/pooling_variable_volumes_96well_plate_to_eppendorf_example.csv
- supplemental/program_files_PerkinElmer_workstations/PerkinElmer JANUS NGS Express/program_descriptions_JANUS_NGS_Express.docx
- supplemental/program_files_PerkinElmer_workstations/PerkinElmer JANUS NGS Express/program_descriptions_JANUS_NGS_Express.pdf
- supplemental/readme.docx
- supplemental/readme.pdf
