# Supplementary material for: Cost-conscious generation of multiplexed short-read DNA libraries for whole-genome sequencing
Source: PLoS One. 2023 Jan 27;18(1):e0280004. doi: 10.1371/journal.pone.0280004 (PMC9882895; doi:10.1371/journal.pone.0280004)
Supplement: S2 File — (ZIP) [file pone.0280004.s002.zip › supplemental/custom_dual_index_primers.xlsx]

## Sheet: Summary
Custom dual index primers for short-read sequencing
See Jones et al. (2022). Cost-conscious generation of multiplexed short-read DNA libraries for whole-genome sequencing
Currently 9 plate layouts, by combining 3 sets of i5 oligos with 3 sets of i7 oligos
Example		i7 - Batch 1	i7 - Batch 2	i7 - Batch 3
		B-0055 to B-0066	B-0086 to B-0097	B-0108 to B-0119
i5-1	B-0031 to B-0038	[Layout 1]	[Layout 2]	[Layout 3]
		Example plate 1	Example plate 2
i5-2	B-0078 to B-0085	[Layout 4]	[Layout 5]	[Layout 6]
i5-3	B-0100 to B-0107	[Layout 7]	[Layout 8]	[Layout 9]

## Sheet: Schematic
Indicies: currently 9 plate layouts, by combining 3 sets of i5 oligos with 3 sets of i7 oligos
			i7-1	i7-2	i7-3
			B-0055 -B-0066	B-0086 -B-0097	B-0108 -B-0119
	i5-1	B-0031 -B-0038	Layout 1	Layout 2	Layout 3
	i5-2	B-0078 -B-0085	Layout 4	Layout 5	Layout 6
	i5-3	B-0100 -B-0107	Layout 7	Layout 8	Layout 9
	barcode layout WGS
			B-0055	B-0056	B-0057	B-0058	B-0059	B-0060	B-0061	B-0062	B-0063	B-0064	B-0065	B-0066
			1	2	3	4	5	6	7	8	9	10	11	12			LAYOUT 1
	B-0031	A													WGS_i5_3			NUMBERING LAYOUT OF THE 24-RACK
	B-0032	B													WGS_i5_139			B-0031	B-0035	9	B-0055	B-0059	B-0063
	B-0033	C													WGS_i5_197			B-0032	B-0036	10	B-0056	B-0060	B-0064
	B-0034	D													WGS_i5_321			B-0033	B-0037	11	B-0057	B-0061	B-0065
	B-0035	E													WGS_i5_480			B-0034	B-0038	12	B-0058	B-0062	B-0066
	B-0036	F													WGS_i5_566
	B-0037	G													WGS_i5_577
	B-0038	H													WGS_i5_651
			WGS_i7_3	WGS_i7_51	WGS_i7_71	WGS_i7_220	WGS_i7_290	WGS_i7_341	WGS_i7_435	WGS_i7_574	WGS_i7_579	WGS_i7_586	WGS_i7_673	WGS_i7_744
	barcode layout WGS
			B-0086	B-0087	B-0088	B-0089	B-0090	B-0091	B-0092	B-0093	B-0094	B-0095	B-0096	B-0097
			1	2	3	4	5	6	7	8	9	10	11	12			LAYOUT 2
	B-0031	A													WGS_i5_3			NUMBERING LAYOUT OF THE 24-RACK
	B-0032	B													WGS_i5_139			B-0031	B-0035	9	B-0086	B-0090	B-0094
	B-0033	C													WGS_i5_197			B-0032	B-0036	10	B-0087	B-0091	B-0095
	B-0034	D													WGS_i5_321			B-0033	B-0037	11	B-0088	B-0092	B-0096
	B-0035	E													WGS_i5_480			B-0034	B-0038	12	B-0089	B-0093	B-0097
	B-0036	F													WGS_i5_566
	B-0037	G													WGS_i5_577
	B-0038	H													WGS_i5_651
			WGS_I7_2	WGS_I7_19	WGS_I7_20	WGS_I7_309	WGS_I7_381	WGS_I7_423	WGS_I7_533	WGS_I7_546	WGS_I7_571	WGS_I7_627	WGS_I7_652	WGS_I7_666
	barcode layout WGS
			B-108	B-109	B-110	B-111	B-112	B-113	B-114	B-115	B-116	B-117	B-118	B-119
			1	2	3	4	5	6	7	8	9	10	11	12			LAYOUT 3
	B-0031	A													WGS_i5_3			NUMBERING LAYOUT OF THE 24-RACK
	B-0032	B													WGS_i5_139			B-0031	B-0035	9	B-0108	B-0112	B-0116
	B-0033	C													WGS_i5_197			B-0032	B-0036	10	B-0109	B-0113	B-0117
	B-0034	D													WGS_i5_321			B-0033	B-0037	11	B-0110	B-0114	B-0118
	B-0035	E													WGS_i5_480			B-0034	B-0038	12	B-0111	B-0115	B-0119
	B-0036	F													WGS_i5_566
	B-0037	G													WGS_i5_577
	B-0038	H													WGS_i5_651
			WGS_i7_4	WGS_i7_5	WGS_i7_49	WGS_i7_159	WGS_i7_371	WGS_i7_390	WGS_i7_532	WGS_i7_554	WGS_i7_620	WGS_i7_645	WGS_i7_658	WGS_i7_659
	barcode layout WGS
			B-0055	B-0056	B-0057	B-0058	B-0059	B-0060	B-0061	B-0062	B-0063	B-0064	B-0065	B-0066
			1	2	3	4	5	6	7	8	9	10	11	12			LAYOUT 4
	B-0078	A													WGS_I5_71			NUMBERING LAYOUT OF THE 24-RACK
	B-0079	B													WGS_I5_248			B-0078	B-0082	9	B-0055	B-0059	B-0063
	B-0080	C													WGS_I5_312			B-0079	B-0083	10	B-0056	B-0060	B-0064
	B-0081	D													WGS_I5_381			B-0080	B-0084	11	B-0057	B-0061	B-0065
	B-0082	E													WGS_I5_562			B-0081	B-0085	12	B-0058	B-0062	B-0066
	B-0083	F													WGS_I5_610
	B-0084	G													WGS_I5_700
	B-0085	H													WGS_I5_711
			WGS_i7_3	WGS_i7_51	WGS_i7_71	WGS_i7_220	WGS_i7_290	WGS_i7_341	WGS_i7_435	WGS_i7_574	WGS_i7_579	WGS_i7_586	WGS_i7_673	WGS_i7_744
	barcode layout WGS
			B-0086	B-0087	B-0088	B-0089	B-0090	B-0091	B-0092	B-0093	B-0094	B-0095	B-0096	B-0097
			1	2	3	4	5	6	7	8	9	10	11	12			LAYOUT 5
	B-0078	A													WGS_I5_71			NUMBERING LAYOUT OF THE 24-RACK
	B-0079	B													WGS_I5_248			B-0078	B-0082	9	B-0086	B-0090	B-0094
	B-0080	C													WGS_I5_312			B-0079	B-0083	10	B-0087	B-0091	B-0095
	B-0081	D													WGS_I5_381			B-0080	B-0084	11	B-0088	B-0092	B-0096
	B-0082	E													WGS_I5_562			B-0081	B-0085	12	B-0089	B-0093	B-0097
	B-0083	F													WGS_I5_610
	B-0084	G													WGS_I5_700
	B-0085	H													WGS_I5_711
			WGS_I7_2	WGS_I7_19	WGS_I7_20	WGS_I7_309	WGS_I7_381	WGS_I7_423	WGS_I7_533	WGS_I7_546	WGS_I7_571	WGS_I7_627	WGS_I7_652	WGS_I7_666
	barcode layout WGS
			B-108	B-109	B-110	B-111	B-112	B-113	B-114	B-115	B-116	B-117	B-118	B-119
			1	2	3	4	5	6	7	8	9	10	11	12			LAYOUT 6
	B-0078	A													WGS_I5_71			NUMBERING LAYOUT OF THE 24-RACK
	B-0079	B													WGS_I5_248			B-0078	B-0082	9	B-0108	B-0112	B-0116
	B-0080	C													WGS_I5_312			B-0079	B-0083	10	B-0109	B-0113	B-0117
	B-0081	D													WGS_I5_381			B-0080	B-0084	11	B-0110	B-0114	B-0118
	B-0082	E													WGS_I5_562			B-0081	B-0085	12	B-0111	B-0115	B-0119
	B-0083	F													WGS_I5_610
	B-0084	G													WGS_I5_700
	B-0085	H													WGS_I5_711
			WGS_i7_4	WGS_i7_5	WGS_i7_49	WGS_i7_159	WGS_i7_371	WGS_i7_390	WGS_i7_532	WGS_i7_554	WGS_i7_620	WGS_i7_645	WGS_i7_658	WGS_i7_659
	barcode layout WGS
			B-0055	B-0056	B-0057	B-0058	B-0059	B-0060	B-0061	B-0062	B-0063	B-0064	B-0065	B-0066
			1	2	3	4	5	6	7	8	9	10	11	12			LAYOUT 7
	B-0100	A													WGS_i5_1			NUMBERING LAYOUT OF THE 24-RACK
	B-0101	B													WGS_i5_68			B-0100	B-0104	9	B-0055	B-0059	B-0063
	B-0102	C													WGS_i5_123			B-0101	B-0105	10	B-0056	B-0060	B-0064
	B-0103	D													WGS_i5_304			B-0102	B-0106	11	B-0057	B-0061	B-0065
	B-0104	E													WGS_i5_334			B-0103	B-0107	12	B-0058	B-0062	B-0066
	B-0105	F													WGS_i5_537
	B-0106	G													WGS_i5_549
	B-0107	H													WGS_i5_650
			WGS_i7_3	WGS_i7_51	WGS_i7_71	WGS_i7_220	WGS_i7_290	WGS_i7_341	WGS_i7_435	WGS_i7_574	WGS_i7_579	WGS_i7_586	WGS_i7_673	WGS_i7_744
	barcode layout WGS
			B-0086	B-0087	B-0088	B-0089	B-0090	B-0091	B-0092	B-0093	B-0094	B-0095	B-0096	B-0097
			1	2	3	4	5	6	7	8	9	10	11	12			LAYOUT 8
	B-0100	A													WGS_i5_1			NUMBERING LAYOUT OF THE 24-RACK
	B-0101	B													WGS_i5_68			B-0100	B-0104	9	B-0086	B-0090	B-0094
	B-0102	C													WGS_i5_123			B-0101	B-0105	10	B-0087	B-0091	B-0095
	B-0103	D													WGS_i5_304			B-0102	B-0106	11	B-0088	B-0092	B-0096
	B-0104	E													WGS_i5_334			B-0103	B-0107	12	B-0089	B-0093	B-0097
	B-0105	F													WGS_i5_537
	B-0106	G													WGS_i5_549
	B-0107	H													WGS_i5_650
			WGS_I7_2	WGS_I7_19	WGS_I7_20	WGS_I7_309	WGS_I7_381	WGS_I7_423	WGS_I7_533	WGS_I7_546	WGS_I7_571	WGS_I7_627	WGS_I7_652	WGS_I7_666
			B-0108	B-0109	B-0110	B-0111	B-0112	B-0113	B-0114	B-0115	B-0116	B-0117	B-0118	B-0119
			1	2	3	4	5	6	7	8	9	10	11	12			LAYOUT 9
	B-0100	A													WGS_i5_1			NUMBERING LAYOUT OF THE 24-RACK
	B-0101	B													WGS_i5_68			B-0100	B-0104	9	B-0108	B-0112	B-0116
	B-0102	C													WGS_i5_123			B-0101	B-0105	10	B-0109	B-0113	B-0117
	B-0103	D													WGS_i5_304			B-0102	B-0106	11	B-0110	B-0114	B-0118
	B-0104	E													WGS_i5_334			B-0103	B-0107	12	B-0111	B-0115	B-0119
	B-0105	F													WGS_i5_537
	B-0106	G													WGS_i5_549
	B-0107	H													WGS_i5_650
			WGS_i7_4	WGS_i7_5	WGS_i7_49	WGS_i7_159	WGS_i7_371	WGS_i7_390	WGS_i7_532	WGS_i7_554	WGS_i7_620	WGS_i7_645	WGS_i7_658	WGS_i7_659

## Sheet: Oligo list
Oligo list
Order DNA oligos at IDT or preffered provider, with HPLC purification and a terminal 3' phosphothiolation (represented by an asterisk *).
Note: at IDT, HPLC and phosphorothioate bond is not available on 25 nmole DNA Oligo, 100 nmole minimum.
	combine any i5 with any i7; with i5s in rows and i7 in columns			Forward	Reverse comp
i5-batch 1
B-0031	AATGATACGGCGACCACCGAGATCTACACAACCATGCTCGTCGGCAGCGT*C	HPLC	WGS_i5_3	AACCATGC	GCATGGTT
B-0032	AATGATACGGCGACCACCGAGATCTACACAGAGCCTGTCGTCGGCAGCGT*C	HPLC	WGS_i5_139	AGAGCCTG	CAGGCTCT
B-0033	AATGATACGGCGACCACCGAGATCTACACATAGCCATTCGTCGGCAGCGT*C	HPLC	WGS_i5_197	ATAGCCAT	ATGGCTAT
B-0034	AATGATACGGCGACCACCGAGATCTACACCCGTAACCTCGTCGGCAGCGT*C	HPLC	WGS_i5_321	CCGTAACC	GGTTACGG
B-0035	AATGATACGGCGACCACCGAGATCTACACGATCTTAATCGTCGGCAGCGT*C	HPLC	WGS_i5_480	GATCTTAA	TTAAGATC
B-0036	AATGATACGGCGACCACCGAGATCTACACGGTTGAGGTCGTCGGCAGCGT*C	HPLC	WGS_i5_566	GGTTGAGG	CCTCAACC
B-0037	AATGATACGGCGACCACCGAGATCTACACGTCAGGCTTCGTCGGCAGCGT*C	HPLC	WGS_i5_577	GTCAGGCT	AGCCTGAC
B-0038	AATGATACGGCGACCACCGAGATCTACACTCGCCGTATCGTCGGCAGCGT*C	HPLC	WGS_i5_651	TCGCCGTA	TACGGCGA
i5-batch 2
B-0078	AATGATACGGCGACCACCGAGATCTACACACCAAGATTCGTCGGCAGCGT*C	HPLC	WGS_I5_71	ACCAAGAT	ATCTTGGT
B-0079	AATGATACGGCGACCACCGAGATCTACACCAAGGAAGTCGTCGGCAGCGT*C	HPLC	WGS_I5_248	CAAGGAAG	CTTCCTTG
B-0080	AATGATACGGCGACCACCGAGATCTACACCCGCCAGCTCGTCGGCAGCGT*C	HPLC	WGS_I5_312	CCGCCAGC	GCTGGCGG
B-0081	AATGATACGGCGACCACCGAGATCTACACCGTAACGTTCGTCGGCAGCGT*C	HPLC	WGS_I5_381	CGTAACGT	ACGTTACG
B-0082	AATGATACGGCGACCACCGAGATCTACACGGTCTGAGTCGTCGGCAGCGT*C	HPLC	WGS_I5_562	GGTCTGAG	CTCAGACC
B-0083	AATGATACGGCGACCACCGAGATCTACACTACGTTCATCGTCGGCAGCGT*C	HPLC	WGS_I5_610	TACGTTCA	TGAACGTA
B-0084	AATGATACGGCGACCACCGAGATCTACACTTATTCTCTCGTCGGCAGCGT*C	HPLC	WGS_I5_700	TTATTCTC	GAGAATAA
B-0085	AATGATACGGCGACCACCGAGATCTACACTTGAGGTATCGTCGGCAGCGT*C	HPLC	WGS_I5_711	TTGAGGTA	TACCTCAA
i5-batch 3
B-0100	AATGATACGGCGACCACCGAGATCTACACAACCAACGTCGTCGGCAGCGT*C	HPLC	WGS_i5_1	AACCAACG	CGTTGGTT
B-0101	AATGATACGGCGACCACCGAGATCTACACAATTCTAGTCGTCGGCAGCGT*C	HPLC	WGS_i5_68	AATTCTAG	CTAGAATT
B-0102	AATGATACGGCGACCACCGAGATCTACACAGAACCGATCGTCGGCAGCGT*C	HPLC	WGS_i5_123	AGAACCGA	TCGGTTCT
B-0103	AATGATACGGCGACCACCGAGATCTACACCCGAATGCTCGTCGGCAGCGT*C	HPLC	WGS_i5_304	CCGAATGC	GCATTCGG
B-0104	AATGATACGGCGACCACCGAGATCTACACCCTGCCTTTCGTCGGCAGCGT*C	HPLC	WGS_i5_334	CCTGCCTT	AAGGCAGG
B-0105	AATGATACGGCGACCACCGAGATCTACACGGATGGTATCGTCGGCAGCGT*C	HPLC	WGS_i5_537	GGATGGTA	TACCATCC
B-0106	AATGATACGGCGACCACCGAGATCTACACGGCGTACTTCGTCGGCAGCGT*C	HPLC	WGS_i5_549	GGCGTACT	AGTACGCC
B-0107	AATGATACGGCGACCACCGAGATCTACACTCGATTCCTCGTCGGCAGCGT*C	HPLC	WGS_i5_650	TCGATTCC	GGAATCGA
i7_batch 1
B-0055	CAAGCAGAAGACGGCATACGAGATTTATGGTTGTCTCGTGGGCTCG*G	HPLC	WGS_i7_3	TTATGGTT	AACCATAA
B-0056	CAAGCAGAAGACGGCATACGAGATTTGCTGGTGTCTCGTGGGCTCG*G	HPLC	WGS_i7_51	TTGCTGGT	ACCAGCAA
B-0057	CAAGCAGAAGACGGCATACGAGATAACGGCGTGTCTCGTGGGCTCG*G	HPLC	WGS_i7_71	AACGGCGT	ACGCCGTT
B-0058	CAAGCAGAAGACGGCATACGAGATGGATATTGGTCTCGTGGGCTCG*G	HPLC	WGS_i7_220	GGATATTG	CAATATCC
B-0059	CAAGCAGAAGACGGCATACGAGATTGCGGCGGGTCTCGTGGGCTCG*G	HPLC	WGS_i7_290	TGCGGCGG	CCGCCGCA
B-0060	CAAGCAGAAGACGGCATACGAGATCCGAATCGGTCTCGTGGGCTCG*G	HPLC	WGS_i7_341	CCGAATCG	CGATTCGG
B-0061	CAAGCAGAAGACGGCATACGAGATCGTTCTTCGTCTCGTGGGCTCG*G	HPLC	WGS_i7_435	CGTTCTTC	GAAGAACG
B-0062	CAAGCAGAAGACGGCATACGAGATAACGAGACGTCTCGTGGGCTCG*G	HPLC	WGS_i7_574	AACGAGAC	GTCTCGTT
B-0063	CAAGCAGAAGACGGCATACGAGATCCGCTAACGTCTCGTGGGCTCG*G	HPLC	WGS_i7_579	CCGCTAAC	GTTAGCGG
B-0064	CAAGCAGAAGACGGCATACGAGATATTCCAACGTCTCGTGGGCTCG*G	HPLC	WGS_i7_586	ATTCCAAC	GTTGGAAT
B-0065	CAAGCAGAAGACGGCATACGAGATGATACGCAGTCTCGTGGGCTCG*G	HPLC	WGS_i7_673	GATACGCA	TGCGTATC
B-0066	CAAGCAGAAGACGGCATACGAGATGCAAGCAAGTCTCGTGGGCTCG*G	HPLC	WGS_i7_744	GCAAGCAA	TTGCTTGC
i7_batch 2
B-0086	CAAGCAGAAGACGGCATACGAGATACCTGGTTGTCTCGTGGGCTCG*G	HPLC	WGS_I7_2	ACCTGGTT	AACCAGGT
B-0087	CAAGCAGAAGACGGCATACGAGATCGGTTCTTGTCTCGTGGGCTCG*G	HPLC	WGS_I7_19	CGGTTCTT	AAGAACCG
B-0088	CAAGCAGAAGACGGCATACGAGATGCGGTCTTGTCTCGTGGGCTCG*G	HPLC	WGS_I7_20	GCGGTCTT	AAGACCGC
B-0089	CAAGCAGAAGACGGCATACGAGATTATCTAGGGTCTCGTGGGCTCG*G	HPLC	WGS_I7_309	TATCTAGG	CCTAGATA
B-0090	CAAGCAGAAGACGGCATACGAGATATGGAACGGTCTCGTGGGCTCG*G	HPLC	WGS_I7_381	ATGGAACG	CGTTCCAT
B-0091	CAAGCAGAAGACGGCATACGAGATCGAACCAGGTCTCGTGGGCTCG*G	HPLC	WGS_I7_423	CGAACCAG	CTGGTTCG
B-0092	CAAGCAGAAGACGGCATACGAGATGGTAATCCGTCTCGTGGGCTCG*G	HPLC	WGS_I7_533	GGTAATCC	GGATTACC
B-0093	CAAGCAGAAGACGGCATACGAGATTAGATACCGTCTCGTGGGCTCG*G	HPLC	WGS_I7_546	TAGATACC	GGTATCTA
B-0094	CAAGCAGAAGACGGCATACGAGATCTAGCGACGTCTCGTGGGCTCG*G	HPLC	WGS_I7_571	CTAGCGAC	GTCGCTAG
B-0095	CAAGCAGAAGACGGCATACGAGATATCTCTGAGTCTCGTGGGCTCG*G	HPLC	WGS_I7_627	ATCTCTGA	TCAGAGAT
B-0096	CAAGCAGAAGACGGCATACGAGATTCCATAGAGTCTCGTGGGCTCG*G	HPLC	WGS_I7_652	TCCATAGA	TCTATGGA
B-0097	CAAGCAGAAGACGGCATACGAGATGAACCTCAGTCTCGTGGGCTCG*G	HPLC	WGS_I7_666	GAACCTCA	TGAGGTTC
i7_batch 3
B-0108	CAAGCAGAAGACGGCATACGAGATGTTCGGTTGTCTCGTGGGCTCG*G	HPLC	WGS_i7_4	GTTCGGTT	AACCGAAC
B-0109	CAAGCAGAAGACGGCATACGAGATTATAGGTTGTCTCGTGGGCTCG*G	HPLC	WGS_i7_5	TATAGGTT	AACCTATA
B-0110	CAAGCAGAAGACGGCATACGAGATAACTTGGTGTCTCGTGGGCTCG*G	HPLC	WGS_i7_49	AACTTGGT	ACCAAGTT
B-0111	CAAGCAGAAGACGGCATACGAGATGTAGGTATGTCTCGTGGGCTCG*G	HPLC	WGS_i7_159	GTAGGTAT	ATACCTAC
B-0112	CAAGCAGAAGACGGCATACGAGATACCTACCGGTCTCGTGGGCTCG*G	HPLC	WGS_i7_371	ACCTACCG	CGGTAGGT
B-0113	CAAGCAGAAGACGGCATACGAGATGGTACTAGGTCTCGTGGGCTCG*G	HPLC	WGS_i7_390	GGTACTAG	CTAGTACC
B-0114	CAAGCAGAAGACGGCATACGAGATTAGCATCCGTCTCGTGGGCTCG*G	HPLC	WGS_i7_532	TAGCATCC	GGATGCTA
B-0115	CAAGCAGAAGACGGCATACGAGATTCAGAACCGTCTCGTGGGCTCG*G	HPLC	WGS_i7_554	TCAGAACC	GGTTCTGA
B-0116	CAAGCAGAAGACGGCATACGAGATCGAGGATAGTCTCGTGGGCTCG*G	HPLC	WGS_i7_620	CGAGGATA	TATCCTCG
B-0117	CAAGCAGAAGACGGCATACGAGATCTTCTCGAGTCTCGTGGGCTCG*G	HPLC	WGS_i7_645	CTTCTCGA	TCGAGAAG
B-0118	CAAGCAGAAGACGGCATACGAGATCCGCCAGAGTCTCGTGGGCTCG*G	HPLC	WGS_i7_658	CCGCCAGA	TCTGGCGG
B-0119	CAAGCAGAAGACGGCATACGAGATAGCTAAGAGTCTCGTGGGCTCG*G	HPLC	WGS_i7_659	AGCTAAGA	TCTTAGCT

## Sheet: Batches
Batches
i5-batch 1		Forward	Reverse comp
B-0031	WGS_i5_3	AACCATGC	GCATGGTT
B-0032	WGS_i5_139	AGAGCCTG	CAGGCTCT
B-0033	WGS_i5_197	ATAGCCAT	ATGGCTAT
B-0034	WGS_i5_321	CCGTAACC	GGTTACGG
B-0035	WGS_i5_480	GATCTTAA	TTAAGATC
B-0036	WGS_i5_566	GGTTGAGG	CCTCAACC
B-0037	WGS_i5_577	GTCAGGCT	AGCCTGAC
B-0038	WGS_i5_651	TCGCCGTA	TACGGCGA
i5-batch 2
B-0078	WGS_I5_71	ACCAAGAT	ATCTTGGT
B-0079	WGS_I5_248	CAAGGAAG	CTTCCTTG
B-0080	WGS_I5_312	CCGCCAGC	GCTGGCGG
B-0081	WGS_I5_381	CGTAACGT	ACGTTACG
B-0082	WGS_I5_562	GGTCTGAG	CTCAGACC
B-0083	WGS_I5_610	TACGTTCA	TGAACGTA
B-0084	WGS_I5_700	TTATTCTC	GAGAATAA
B-0085	WGS_I5_711	TTGAGGTA	TACCTCAA
i5-batch 3
B-0100	WGS_i5_1	AACCAACG	CGTTGGTT
B-0101	WGS_i5_68	AATTCTAG	CTAGAATT
B-0102	WGS_i5_123	AGAACCGA	TCGGTTCT
B-0103	WGS_i5_304	CCGAATGC	GCATTCGG
B-0104	WGS_i5_334	CCTGCCTT	AAGGCAGG
B-0105	WGS_i5_537	GGATGGTA	TACCATCC
B-0106	WGS_i5_549	GGCGTACT	AGTACGCC
B-0107	WGS_i5_650	TCGATTCC	GGAATCGA
i7_batch 1
B-0055	WGS_i7_3	TTATGGTT	AACCATAA
B-0056	WGS_i7_51	TTGCTGGT	ACCAGCAA
B-0057	WGS_i7_71	AACGGCGT	ACGCCGTT
B-0058	WGS_i7_220	GGATATTG	CAATATCC
B-0059	WGS_i7_290	TGCGGCGG	CCGCCGCA
B-0060	WGS_i7_341	CCGAATCG	CGATTCGG
B-0061	WGS_i7_435	CGTTCTTC	GAAGAACG
B-0062	WGS_i7_574	AACGAGAC	GTCTCGTT
B-0063	WGS_i7_579	CCGCTAAC	GTTAGCGG
B-0064	WGS_i7_586	ATTCCAAC	GTTGGAAT
B-0065	WGS_i7_673	GATACGCA	TGCGTATC
B-0066	WGS_i7_744	GCAAGCAA	TTGCTTGC
i7_batch 2
B-0086	WGS_i7_2	ACCTGGTT	AACCAGGT
B-0087	WGS_i7_19	CGGTTCTT	AAGAACCG
B-0088	WGS_i7_20	GCGGTCTT	AAGACCGC
B-0089	WGS_i7_309	TATCTAGG	CCTAGATA
B-0090	WGS_i7_381	ATGGAACG	CGTTCCAT
B-0091	WGS_i7_423	CGAACCAG	CTGGTTCG
B-0092	WGS_i7_533	GGTAATCC	GGATTACC
B-0093	WGS_i7_546	TAGATACC	GGTATCTA
B-0094	WGS_i7_571	CTAGCGAC	GTCGCTAG
B-0095	WGS_i7_627	ATCTCTGA	TCAGAGAT
B-0096	WGS_i7_652	TCCATAGA	TCTATGGA
B-0097	WGS_i7_666	GAACCTCA	TGAGGTTC
i7_batch 3
B-0108	WGS_i7_4	GTTCGGTT	AACCGAAC
B-0109	WGS_i7_5	TATAGGTT	AACCTATA
B-0110	WGS_i7_49	AACTTGGT	ACCAAGTT
B-0111	WGS_i7_159	GTAGGTAT	ATACCTAC
B-0112	WGS_i7_371	ACCTACCG	CGGTAGGT
B-0113	WGS_i7_390	GGTACTAG	CTAGTACC
B-0114	WGS_i7_532	TAGCATCC	GGATGCTA
B-0115	WGS_i7_554	TCAGAACC	GGTTCTGA
B-0116	WGS_i7_620	CGAGGATA	TATCCTCG
B-0117	WGS_i7_645	CTTCTCGA	TCGAGAAG
B-0118	WGS_i7_658	CCGCCAGA	TCTGGCGG
B-0119	WGS_i7_659	AGCTAAGA	TCTTAGCT
i5-batch 1
B-0031	WGS_i5_3		AACCATGC
B-0032	WGS_i5_139		AGAGCCTG
B-0033	WGS_i5_197		ATAGCCAT
B-0034	WGS_i5_321		CCGTAACC
B-0035	WGS_i5_480		GATCTTAA
B-0036	WGS_i5_566		GGTTGAGG
B-0037	WGS_i5_577		GTCAGGCT
B-0038	WGS_i5_651		TCGCCGTA
i5-batch 2
B-0078	WGS_I5_71		ACCAAGAT
B-0079	WGS_I5_248		CAAGGAAG
B-0080	WGS_I5_312		CCGCCAGC
B-0081	WGS_I5_381		CGTAACGT
B-0082	WGS_I5_562		GGTCTGAG
B-0083	WGS_I5_610		TACGTTCA
B-0084	WGS_I5_700		TTATTCTC
B-0085	WGS_I5_711		TTGAGGTA
i5-batch 3
B-0100	WGS_i5_1		AACCAACG
B-0101	WGS_i5_68		AATTCTAG
B-0102	WGS_i5_123		AGAACCGA
B-0103	WGS_i5_304		CCGAATGC
B-0104	WGS_i5_334		CCTGCCTT
B-0105	WGS_i5_537		GGATGGTA
B-0106	WGS_i5_549		GGCGTACT
B-0107	WGS_i5_650		TCGATTCC
i7_batch 1
B-0055	WGS_i7_3		AACCATAA
B-0056	WGS_i7_51		ACCAGCAA
B-0057	WGS_i7_71		ACGCCGTT
B-0058	WGS_i7_220		CAATATCC
B-0059	WGS_i7_290		CCGCCGCA
B-0060	WGS_i7_341		CGATTCGG
B-0061	WGS_i7_435		GAAGAACG
B-0062	WGS_i7_574		GTCTCGTT
B-0063	WGS_i7_579		GTTAGCGG
B-0064	WGS_i7_586		GTTGGAAT
B-0065	WGS_i7_673		TGCGTATC
B-0066	WGS_i7_744		TTGCTTGC
i7_batch 2
B-0086	WGS_i7_2		AACCAGGT
B-0087	WGS_i7_19		AAGAACCG
B-0088	WGS_i7_20		AAGACCGC
B-0089	WGS_i7_309		CCTAGATA
B-0090	WGS_i7_381		CGTTCCAT
B-0091	WGS_i7_423		CTGGTTCG
B-0092	WGS_i7_533		GGATTACC
B-0093	WGS_i7_546		GGTATCTA
B-0094	WGS_i7_571		GTCGCTAG
B-0095	WGS_i7_627		TCAGAGAT
B-0096	WGS_i7_652		TCTATGGA
B-0097	WGS_i7_666		TGAGGTTC
i7_batch 3
B-0108	WGS_i7_4		AACCGAAC
B-0109	WGS_i7_5		AACCTATA
B-0110	WGS_i7_49		ACCAAGTT
B-0111	WGS_i7_159		ATACCTAC
B-0112	WGS_i7_371		CGGTAGGT
B-0113	WGS_i7_390		CTAGTACC
B-0114	WGS_i7_532		GGATGCTA
B-0115	WGS_i7_554		GGTTCTGA
B-0116	WGS_i7_620		TATCCTCG
B-0117	WGS_i7_645		TCGAGAAG
B-0118	WGS_i7_658		TCTGGCGG
B-0119	WGS_i7_659		TCTTAGCT

## Sheet: Indicies- NovaSeq v1, MiSeq
INDICIES FOR NOVASEQ v1 AND MISEQ
(The i7 sequences are in reverse complement, i5 remain in forward direction, same as oligo)
index 1 (i7) is always read as reverse complement of the sequence in TruSeq or Nextera style PCR oligos
index 2 (i5) is read in forward direction of TruSeq or Nextera PCR oligos for NovaSeq v1, Miseq, HS4000 SE (single-end)
index 2 (i5) is read as reverse complement of barcoded PCR oligos for NovaSeq v1.5, NextSeq, iSeq, and HS4000 PE runs
How should I submit the barcode sequence information? In which direction will they be sequenced?
Illumina indexed sequencing summary
		Layout 1		Reverse comp			Forward			Layout 2								Layout 3
	A01	B-0055	WGS_i7_3	AACCATAA	B-0031	WGS_i5_3	AACCATGC		A01	B-0086	WGS_I7_2	AACCAGGT	B-0031	WGS_i5_3	AACCATGC		A01	B-0108	WGS_i7_4	AACCGAAC	B-0031	WGS_i5_3	AACCATGC
	B01	B-0055	WGS_i7_3	AACCATAA	B-0032	WGS_i5_139	AGAGCCTG		B01	B-0086	WGS_I7_2	AACCAGGT	B-0032	WGS_i5_139	AGAGCCTG		B01	B-0108	WGS_i7_4	AACCGAAC	B-0032	WGS_i5_139	AGAGCCTG
	C01	B-0055	WGS_i7_3	AACCATAA	B-0033	WGS_i5_197	ATAGCCAT		C01	B-0086	WGS_I7_2	AACCAGGT	B-0033	WGS_i5_197	ATAGCCAT		C01	B-0108	WGS_i7_4	AACCGAAC	B-0033	WGS_i5_197	ATAGCCAT
	D01	B-0055	WGS_i7_3	AACCATAA	B-0034	WGS_i5_321	CCGTAACC		D01	B-0086	WGS_I7_2	AACCAGGT	B-0034	WGS_i5_321	CCGTAACC		D01	B-0108	WGS_i7_4	AACCGAAC	B-0034	WGS_i5_321	CCGTAACC
	E01	B-0055	WGS_i7_3	AACCATAA	B-0035	WGS_i5_480	GATCTTAA		E01	B-0086	WGS_I7_2	AACCAGGT	B-0035	WGS_i5_480	GATCTTAA		E01	B-0108	WGS_i7_4	AACCGAAC	B-0035	WGS_i5_480	GATCTTAA
	F01	B-0055	WGS_i7_3	AACCATAA	B-0036	WGS_i5_566	GGTTGAGG		F01	B-0086	WGS_I7_2	AACCAGGT	B-0036	WGS_i5_566	GGTTGAGG		F01	B-0108	WGS_i7_4	AACCGAAC	B-0036	WGS_i5_566	GGTTGAGG
	G01	B-0055	WGS_i7_3	AACCATAA	B-0037	WGS_i5_577	GTCAGGCT		G01	B-0086	WGS_I7_2	AACCAGGT	B-0037	WGS_i5_577	GTCAGGCT		G01	B-0108	WGS_i7_4	AACCGAAC	B-0037	WGS_i5_577	GTCAGGCT
	H01	B-0055	WGS_i7_3	AACCATAA	B-0038	WGS_i5_651	TCGCCGTA		H01	B-0086	WGS_I7_2	AACCAGGT	B-0038	WGS_i5_651	TCGCCGTA		H01	B-0108	WGS_i7_4	AACCGAAC	B-0038	WGS_i5_651	TCGCCGTA
	A02	B-0056	WGS_i7_51	ACCAGCAA	B-0031	WGS_i5_3	AACCATGC		A02	B-0087	WGS_I7_19	AAGAACCG	B-0031	WGS_i5_3	AACCATGC		A02	B-0109	WGS_i7_5	AACCTATA	B-0031	WGS_i5_3	AACCATGC
	B02	B-0056	WGS_i7_51	ACCAGCAA	B-0032	WGS_i5_139	AGAGCCTG		B02	B-0087	WGS_I7_19	AAGAACCG	B-0032	WGS_i5_139	AGAGCCTG		B02	B-0109	WGS_i7_5	AACCTATA	B-0032	WGS_i5_139	AGAGCCTG
	C02	B-0056	WGS_i7_51	ACCAGCAA	B-0033	WGS_i5_197	ATAGCCAT		C02	B-0087	WGS_I7_19	AAGAACCG	B-0033	WGS_i5_197	ATAGCCAT		C02	B-0109	WGS_i7_5	AACCTATA	B-0033	WGS_i5_197	ATAGCCAT
	D02	B-0056	WGS_i7_51	ACCAGCAA	B-0034	WGS_i5_321	CCGTAACC		D02	B-0087	WGS_I7_19	AAGAACCG	B-0034	WGS_i5_321	CCGTAACC		D02	B-0109	WGS_i7_5	AACCTATA	B-0034	WGS_i5_321	CCGTAACC
	E02	B-0056	WGS_i7_51	ACCAGCAA	B-0035	WGS_i5_480	GATCTTAA		E02	B-0087	WGS_I7_19	AAGAACCG	B-0035	WGS_i5_480	GATCTTAA		E02	B-0109	WGS_i7_5	AACCTATA	B-0035	WGS_i5_480	GATCTTAA
	F02	B-0056	WGS_i7_51	ACCAGCAA	B-0036	WGS_i5_566	GGTTGAGG		F02	B-0087	WGS_I7_19	AAGAACCG	B-0036	WGS_i5_566	GGTTGAGG		F02	B-0109	WGS_i7_5	AACCTATA	B-0036	WGS_i5_566	GGTTGAGG
	G02	B-0056	WGS_i7_51	ACCAGCAA	B-0037	WGS_i5_577	GTCAGGCT		G02	B-0087	WGS_I7_19	AAGAACCG	B-0037	WGS_i5_577	GTCAGGCT		G02	B-0109	WGS_i7_5	AACCTATA	B-0037	WGS_i5_577	GTCAGGCT
	H02	B-0056	WGS_i7_51	ACCAGCAA	B-0038	WGS_i5_651	TCGCCGTA		H02	B-0087	WGS_I7_19	AAGAACCG	B-0038	WGS_i5_651	TCGCCGTA		H02	B-0109	WGS_i7_5	AACCTATA	B-0038	WGS_i5_651	TCGCCGTA
	A03	B-0057	WGS_i7_71	ACGCCGTT	B-0031	WGS_i5_3	AACCATGC		A03	B-0088	WGS_I7_20	AAGACCGC	B-0031	WGS_i5_3	AACCATGC		A03	B-0110	WGS_i7_49	ACCAAGTT	B-0031	WGS_i5_3	AACCATGC
	B03	B-0057	WGS_i7_71	ACGCCGTT	B-0032	WGS_i5_139	AGAGCCTG		B03	B-0088	WGS_I7_20	AAGACCGC	B-0032	WGS_i5_139	AGAGCCTG		B03	B-0110	WGS_i7_49	ACCAAGTT	B-0032	WGS_i5_139	AGAGCCTG
	C03	B-0057	WGS_i7_71	ACGCCGTT	B-0033	WGS_i5_197	ATAGCCAT		C03	B-0088	WGS_I7_20	AAGACCGC	B-0033	WGS_i5_197	ATAGCCAT		C03	B-0110	WGS_i7_49	ACCAAGTT	B-0033	WGS_i5_197	ATAGCCAT
	D03	B-0057	WGS_i7_71	ACGCCGTT	B-0034	WGS_i5_321	CCGTAACC		D03	B-0088	WGS_I7_20	AAGACCGC	B-0034	WGS_i5_321	CCGTAACC		D03	B-0110	WGS_i7_49	ACCAAGTT	B-0034	WGS_i5_321	CCGTAACC
	E03	B-0057	WGS_i7_71	ACGCCGTT	B-0035	WGS_i5_480	GATCTTAA		E03	B-0088	WGS_I7_20	AAGACCGC	B-0035	WGS_i5_480	GATCTTAA		E03	B-0110	WGS_i7_49	ACCAAGTT	B-0035	WGS_i5_480	GATCTTAA
	F03	B-0057	WGS_i7_71	ACGCCGTT	B-0036	WGS_i5_566	GGTTGAGG		F03	B-0088	WGS_I7_20	AAGACCGC	B-0036	WGS_i5_566	GGTTGAGG		F03	B-0110	WGS_i7_49	ACCAAGTT	B-0036	WGS_i5_566	GGTTGAGG
	G03	B-0057	WGS_i7_71	ACGCCGTT	B-0037	WGS_i5_577	GTCAGGCT		G03	B-0088	WGS_I7_20	AAGACCGC	B-0037	WGS_i5_577	GTCAGGCT		G03	B-0110	WGS_i7_49	ACCAAGTT	B-0037	WGS_i5_577	GTCAGGCT
	H03	B-0057	WGS_i7_71	ACGCCGTT	B-0038	WGS_i5_651	TCGCCGTA		H03	B-0088	WGS_I7_20	AAGACCGC	B-0038	WGS_i5_651	TCGCCGTA		H03	B-0110	WGS_i7_49	ACCAAGTT	B-0038	WGS_i5_651	TCGCCGTA
	A04	B-0058	WGS_i7_220	CAATATCC	B-0031	WGS_i5_3	AACCATGC		A04	B-0089	WGS_I7_309	CCTAGATA	B-0031	WGS_i5_3	AACCATGC		A04	B-0111	WGS_i7_159	ATACCTAC	B-0031	WGS_i5_3	AACCATGC
	B04	B-0058	WGS_i7_220	CAATATCC	B-0032	WGS_i5_139	AGAGCCTG		B04	B-0089	WGS_I7_309	CCTAGATA	B-0032	WGS_i5_139	AGAGCCTG		B04	B-0111	WGS_i7_159	ATACCTAC	B-0032	WGS_i5_139	AGAGCCTG
	C04	B-0058	WGS_i7_220	CAATATCC	B-0033	WGS_i5_197	ATAGCCAT		C04	B-0089	WGS_I7_309	CCTAGATA	B-0033	WGS_i5_197	ATAGCCAT		C04	B-0111	WGS_i7_159	ATACCTAC	B-0033	WGS_i5_197	ATAGCCAT
	D04	B-0058	WGS_i7_220	CAATATCC	B-0034	WGS_i5_321	CCGTAACC		D04	B-0089	WGS_I7_309	CCTAGATA	B-0034	WGS_i5_321	CCGTAACC		D04	B-0111	WGS_i7_159	ATACCTAC	B-0034	WGS_i5_321	CCGTAACC
	E04	B-0058	WGS_i7_220	CAATATCC	B-0035	WGS_i5_480	GATCTTAA		E04	B-0089	WGS_I7_309	CCTAGATA	B-0035	WGS_i5_480	GATCTTAA		E04	B-0111	WGS_i7_159	ATACCTAC	B-0035	WGS_i5_480	GATCTTAA
	F04	B-0058	WGS_i7_220	CAATATCC	B-0036	WGS_i5_566	GGTTGAGG		F04	B-0089	WGS_I7_309	CCTAGATA	B-0036	WGS_i5_566	GGTTGAGG		F04	B-0111	WGS_i7_159	ATACCTAC	B-0036	WGS_i5_566	GGTTGAGG
	G04	B-0058	WGS_i7_220	CAATATCC	B-0037	WGS_i5_577	GTCAGGCT		G04	B-0089	WGS_I7_309	CCTAGATA	B-0037	WGS_i5_577	GTCAGGCT		G04	B-0111	WGS_i7_159	ATACCTAC	B-0037	WGS_i5_577	GTCAGGCT
	H04	B-0058	WGS_i7_220	CAATATCC	B-0038	WGS_i5_651	TCGCCGTA		H04	B-0089	WGS_I7_309	CCTAGATA	B-0038	WGS_i5_651	TCGCCGTA		H04	B-0111	WGS_i7_159	ATACCTAC	B-0038	WGS_i5_651	TCGCCGTA
	A05	B-0059	WGS_i7_290	CCGCCGCA	B-0031	WGS_i5_3	AACCATGC		A05	B-0090	WGS_I7_381	CGTTCCAT	B-0031	WGS_i5_3	AACCATGC		A05	B-0112	WGS_i7_371	CGGTAGGT	B-0031	WGS_i5_3	AACCATGC
	B05	B-0059	WGS_i7_290	CCGCCGCA	B-0032	WGS_i5_139	AGAGCCTG		B05	B-0090	WGS_I7_381	CGTTCCAT	B-0032	WGS_i5_139	AGAGCCTG		B05	B-0112	WGS_i7_371	CGGTAGGT	B-0032	WGS_i5_139	AGAGCCTG
	C05	B-0059	WGS_i7_290	CCGCCGCA	B-0033	WGS_i5_197	ATAGCCAT		C05	B-0090	WGS_I7_381	CGTTCCAT	B-0033	WGS_i5_197	ATAGCCAT		C05	B-0112	WGS_i7_371	CGGTAGGT	B-0033	WGS_i5_197	ATAGCCAT
	D05	B-0059	WGS_i7_290	CCGCCGCA	B-0034	WGS_i5_321	CCGTAACC		D05	B-0090	WGS_I7_381	CGTTCCAT	B-0034	WGS_i5_321	CCGTAACC		D05	B-0112	WGS_i7_371	CGGTAGGT	B-0034	WGS_i5_321	CCGTAACC
	E05	B-0059	WGS_i7_290	CCGCCGCA	B-0035	WGS_i5_480	GATCTTAA		E05	B-0090	WGS_I7_381	CGTTCCAT	B-0035	WGS_i5_480	GATCTTAA		E05	B-0112	WGS_i7_371	CGGTAGGT	B-0035	WGS_i5_480	GATCTTAA
	F05	B-0059	WGS_i7_290	CCGCCGCA	B-0036	WGS_i5_566	GGTTGAGG		F05	B-0090	WGS_I7_381	CGTTCCAT	B-0036	WGS_i5_566	GGTTGAGG		F05	B-0112	WGS_i7_371	CGGTAGGT	B-0036	WGS_i5_566	GGTTGAGG
	G05	B-0059	WGS_i7_290	CCGCCGCA	B-0037	WGS_i5_577	GTCAGGCT		G05	B-0090	WGS_I7_381	CGTTCCAT	B-0037	WGS_i5_577	GTCAGGCT		G05	B-0112	WGS_i7_371	CGGTAGGT	B-0037	WGS_i5_577	GTCAGGCT
	H05	B-0059	WGS_i7_290	CCGCCGCA	B-0038	WGS_i5_651	TCGCCGTA		H05	B-0090	WGS_I7_381	CGTTCCAT	B-0038	WGS_i5_651	TCGCCGTA		H05	B-0112	WGS_i7_371	CGGTAGGT	B-0038	WGS_i5_651	TCGCCGTA
	A06	B-0060	WGS_i7_341	CGATTCGG	B-0031	WGS_i5_3	AACCATGC		A06	B-0091	WGS_I7_423	CTGGTTCG	B-0031	WGS_i5_3	AACCATGC		A06	B-0113	WGS_i7_390	CTAGTACC	B-0031	WGS_i5_3	AACCATGC
	B06	B-0060	WGS_i7_341	CGATTCGG	B-0032	WGS_i5_139	AGAGCCTG		B06	B-0091	WGS_I7_423	CTGGTTCG	B-0032	WGS_i5_139	AGAGCCTG		B06	B-0113	WGS_i7_390	CTAGTACC	B-0032	WGS_i5_139	AGAGCCTG
	C06	B-0060	WGS_i7_341	CGATTCGG	B-0033	WGS_i5_197	ATAGCCAT		C06	B-0091	WGS_I7_423	CTGGTTCG	B-0033	WGS_i5_197	ATAGCCAT		C06	B-0113	WGS_i7_390	CTAGTACC	B-0033	WGS_i5_197	ATAGCCAT
	D06	B-0060	WGS_i7_341	CGATTCGG	B-0034	WGS_i5_321	CCGTAACC		D06	B-0091	WGS_I7_423	CTGGTTCG	B-0034	WGS_i5_321	CCGTAACC		D06	B-0113	WGS_i7_390	CTAGTACC	B-0034	WGS_i5_321	CCGTAACC
	E06	B-0060	WGS_i7_341	CGATTCGG	B-0035	WGS_i5_480	GATCTTAA		E06	B-0091	WGS_I7_423	CTGGTTCG	B-0035	WGS_i5_480	GATCTTAA		E06	B-0113	WGS_i7_390	CTAGTACC	B-0035	WGS_i5_480	GATCTTAA
	F06	B-0060	WGS_i7_341	CGATTCGG	B-0036	WGS_i5_566	GGTTGAGG		F06	B-0091	WGS_I7_423	CTGGTTCG	B-0036	WGS_i5_566	GGTTGAGG		F06	B-0113	WGS_i7_390	CTAGTACC	B-0036	WGS_i5_566	GGTTGAGG
	G06	B-0060	WGS_i7_341	CGATTCGG	B-0037	WGS_i5_577	GTCAGGCT		G06	B-0091	WGS_I7_423	CTGGTTCG	B-0037	WGS_i5_577	GTCAGGCT		G06	B-0113	WGS_i7_390	CTAGTACC	B-0037	WGS_i5_577	GTCAGGCT
	H06	B-0060	WGS_i7_341	CGATTCGG	B-0038	WGS_i5_651	TCGCCGTA		H06	B-0091	WGS_I7_423	CTGGTTCG	B-0038	WGS_i5_651	TCGCCGTA		H06	B-0113	WGS_i7_390	CTAGTACC	B-0038	WGS_i5_651	TCGCCGTA
	A07	B-0061	WGS_i7_435	GAAGAACG	B-0031	WGS_i5_3	AACCATGC		A07	B-0092	WGS_I7_533	GGATTACC	B-0031	WGS_i5_3	AACCATGC		A07	B-0114	WGS_i7_532	GGATGCTA	B-0031	WGS_i5_3	AACCATGC
	B07	B-0061	WGS_i7_435	GAAGAACG	B-0032	WGS_i5_139	AGAGCCTG		B07	B-0092	WGS_I7_533	GGATTACC	B-0032	WGS_i5_139	AGAGCCTG		B07	B-0114	WGS_i7_532	GGATGCTA	B-0032	WGS_i5_139	AGAGCCTG
	C07	B-0061	WGS_i7_435	GAAGAACG	B-0033	WGS_i5_197	ATAGCCAT		C07	B-0092	WGS_I7_533	GGATTACC	B-0033	WGS_i5_197	ATAGCCAT		C07	B-0114	WGS_i7_532	GGATGCTA	B-0033	WGS_i5_197	ATAGCCAT
	D07	B-0061	WGS_i7_435	GAAGAACG	B-0034	WGS_i5_321	CCGTAACC		D07	B-0092	WGS_I7_533	GGATTACC	B-0034	WGS_i5_321	CCGTAACC		D07	B-0114	WGS_i7_532	GGATGCTA	B-0034	WGS_i5_321	CCGTAACC
	E07	B-0061	WGS_i7_435	GAAGAACG	B-0035	WGS_i5_480	GATCTTAA		E07	B-0092	WGS_I7_533	GGATTACC	B-0035	WGS_i5_480	GATCTTAA		E07	B-0114	WGS_i7_532	GGATGCTA	B-0035	WGS_i5_480	GATCTTAA
	F07	B-0061	WGS_i7_435	GAAGAACG	B-0036	WGS_i5_566	GGTTGAGG		F07	B-0092	WGS_I7_533	GGATTACC	B-0036	WGS_i5_566	GGTTGAGG		F07	B-0114	WGS_i7_532	GGATGCTA	B-0036	WGS_i5_566	GGTTGAGG
	G07	B-0061	WGS_i7_435	GAAGAACG	B-0037	WGS_i5_577	GTCAGGCT		G07	B-0092	WGS_I7_533	GGATTACC	B-0037	WGS_i5_577	GTCAGGCT		G07	B-0114	WGS_i7_532	GGATGCTA	B-0037	WGS_i5_577	GTCAGGCT
	H07	B-0061	WGS_i7_435	GAAGAACG	B-0038	WGS_i5_651	TCGCCGTA		H07	B-0092	WGS_I7_533	GGATTACC	B-0038	WGS_i5_651	TCGCCGTA		H07	B-0114	WGS_i7_532	GGATGCTA	B-0038	WGS_i5_651	TCGCCGTA
	A08	B-0062	WGS_i7_574	GTCTCGTT	B-0031	WGS_i5_3	AACCATGC		A08	B-0093	WGS_I7_546	GGTATCTA	B-0031	WGS_i5_3	AACCATGC		A08	B-0115	WGS_i7_554	GGTTCTGA	B-0031	WGS_i5_3	AACCATGC
	B08	B-0062	WGS_i7_574	GTCTCGTT	B-0032	WGS_i5_139	AGAGCCTG		B08	B-0093	WGS_I7_546	GGTATCTA	B-0032	WGS_i5_139	AGAGCCTG		B08	B-0115	WGS_i7_554	GGTTCTGA	B-0032	WGS_i5_139	AGAGCCTG
	C08	B-0062	WGS_i7_574	GTCTCGTT	B-0033	WGS_i5_197	ATAGCCAT		C08	B-0093	WGS_I7_546	GGTATCTA	B-0033	WGS_i5_197	ATAGCCAT		C08	B-0115	WGS_i7_554	GGTTCTGA	B-0033	WGS_i5_197	ATAGCCAT
	D08	B-0062	WGS_i7_574	GTCTCGTT	B-0034	WGS_i5_321	CCGTAACC		D08	B-0093	WGS_I7_546	GGTATCTA	B-0034	WGS_i5_321	CCGTAACC		D08	B-0115	WGS_i7_554	GGTTCTGA	B-0034	WGS_i5_321	CCGTAACC
	E08	B-0062	WGS_i7_574	GTCTCGTT	B-0035	WGS_i5_480	GATCTTAA		E08	B-0093	WGS_I7_546	GGTATCTA	B-0035	WGS_i5_480	GATCTTAA		E08	B-0115	WGS_i7_554	GGTTCTGA	B-0035	WGS_i5_480	GATCTTAA
	F08	B-0062	WGS_i7_574	GTCTCGTT	B-0036	WGS_i5_566	GGTTGAGG		F08	B-0093	WGS_I7_546	GGTATCTA	B-0036	WGS_i5_566	GGTTGAGG		F08	B-0115	WGS_i7_554	GGTTCTGA	B-0036	WGS_i5_566	GGTTGAGG
	G08	B-0062	WGS_i7_574	GTCTCGTT	B-0037	WGS_i5_577	GTCAGGCT		G08	B-0093	WGS_I7_546	GGTATCTA	B-0037	WGS_i5_577	GTCAGGCT		G08	B-0115	WGS_i7_554	GGTTCTGA	B-0037	WGS_i5_577	GTCAGGCT
	H08	B-0062	WGS_i7_574	GTCTCGTT	B-0038	WGS_i5_651	TCGCCGTA		H08	B-0093	WGS_I7_546	GGTATCTA	B-0038	WGS_i5_651	TCGCCGTA		H08	B-0115	WGS_i7_554	GGTTCTGA	B-0038	WGS_i5_651	TCGCCGTA
	A09	B-0063	WGS_i7_579	GTTAGCGG	B-0031	WGS_i5_3	AACCATGC		A09	B-0094	WGS_I7_571	GTCGCTAG	B-0031	WGS_i5_3	AACCATGC		A09	B-0116	WGS_i7_620	TATCCTCG	B-0031	WGS_i5_3	AACCATGC
	B09	B-0063	WGS_i7_579	GTTAGCGG	B-0032	WGS_i5_139	AGAGCCTG		B09	B-0094	WGS_I7_571	GTCGCTAG	B-0032	WGS_i5_139	AGAGCCTG		B09	B-0116	WGS_i7_620	TATCCTCG	B-0032	WGS_i5_139	AGAGCCTG
	C09	B-0063	WGS_i7_579	GTTAGCGG	B-0033	WGS_i5_197	ATAGCCAT		C09	B-0094	WGS_I7_571	GTCGCTAG	B-0033	WGS_i5_197	ATAGCCAT		C09	B-0116	WGS_i7_620	TATCCTCG	B-0033	WGS_i5_197	ATAGCCAT
	D09	B-0063	WGS_i7_579	GTTAGCGG	B-0034	WGS_i5_321	CCGTAACC		D09	B-0094	WGS_I7_571	GTCGCTAG	B-0034	WGS_i5_321	CCGTAACC		D09	B-0116	WGS_i7_620	TATCCTCG	B-0034	WGS_i5_321	CCGTAACC
	E09	B-0063	WGS_i7_579	GTTAGCGG	B-0035	WGS_i5_480	GATCTTAA		E09	B-0094	WGS_I7_571	GTCGCTAG	B-0035	WGS_i5_480	GATCTTAA		E09	B-0116	WGS_i7_620	TATCCTCG	B-0035	WGS_i5_480	GATCTTAA
	F09	B-0063	WGS_i7_579	GTTAGCGG	B-0036	WGS_i5_566	GGTTGAGG		F09	B-0094	WGS_I7_571	GTCGCTAG	B-0036	WGS_i5_566	GGTTGAGG		F09	B-0116	WGS_i7_620	TATCCTCG	B-0036	WGS_i5_566	GGTTGAGG
	G09	B-0063	WGS_i7_579	GTTAGCGG	B-0037	WGS_i5_577	GTCAGGCT		G09	B-0094	WGS_I7_571	GTCGCTAG	B-0037	WGS_i5_577	GTCAGGCT		G09	B-0116	WGS_i7_620	TATCCTCG	B-0037	WGS_i5_577	GTCAGGCT
	H09	B-0063	WGS_i7_579	GTTAGCGG	B-0038	WGS_i5_651	TCGCCGTA		H09	B-0094	WGS_I7_571	GTCGCTAG	B-0038	WGS_i5_651	TCGCCGTA		H09	B-0116	WGS_i7_620	TATCCTCG	B-0038	WGS_i5_651	TCGCCGTA
	A10	B-0064	WGS_i7_586	GTTGGAAT	B-0031	WGS_i5_3	AACCATGC		A10	B-0095	WGS_I7_627	TCAGAGAT	B-0031	WGS_i5_3	AACCATGC		A10	B-0117	WGS_i7_645	TCGAGAAG	B-0031	WGS_i5_3	AACCATGC
	B10	B-0064	WGS_i7_586	GTTGGAAT	B-0032	WGS_i5_139	AGAGCCTG		B10	B-0095	WGS_I7_627	TCAGAGAT	B-0032	WGS_i5_139	AGAGCCTG		B10	B-0117	WGS_i7_645	TCGAGAAG	B-0032	WGS_i5_139	AGAGCCTG
	C10	B-0064	WGS_i7_586	GTTGGAAT	B-0033	WGS_i5_197	ATAGCCAT		C10	B-0095	WGS_I7_627	TCAGAGAT	B-0033	WGS_i5_197	ATAGCCAT		C10	B-0117	WGS_i7_645	TCGAGAAG	B-0033	WGS_i5_197	ATAGCCAT
	D10	B-0064	WGS_i7_586	GTTGGAAT	B-0034	WGS_i5_321	CCGTAACC		D10	B-0095	WGS_I7_627	TCAGAGAT	B-0034	WGS_i5_321	CCGTAACC		D10	B-0117	WGS_i7_645	TCGAGAAG	B-0034	WGS_i5_321	CCGTAACC
	E10	B-0064	WGS_i7_586	GTTGGAAT	B-0035	WGS_i5_480	GATCTTAA		E10	B-0095	WGS_I7_627	TCAGAGAT	B-0035	WGS_i5_480	GATCTTAA		E10	B-0117	WGS_i7_645	TCGAGAAG	B-0035	WGS_i5_480	GATCTTAA
	F10	B-0064	WGS_i7_586	GTTGGAAT	B-0036	WGS_i5_566	GGTTGAGG		F10	B-0095	WGS_I7_627	TCAGAGAT	B-0036	WGS_i5_566	GGTTGAGG		F10	B-0117	WGS_i7_645	TCGAGAAG	B-0036	WGS_i5_566	GGTTGAGG
	G10	B-0064	WGS_i7_586	GTTGGAAT	B-0037	WGS_i5_577	GTCAGGCT		G10	B-0095	WGS_I7_627	TCAGAGAT	B-0037	WGS_i5_577	GTCAGGCT		G10	B-0117	WGS_i7_645	TCGAGAAG	B-0037	WGS_i5_577	GTCAGGCT
	H10	B-0064	WGS_i7_586	GTTGGAAT	B-0038	WGS_i5_651	TCGCCGTA		H10	B-0095	WGS_I7_627	TCAGAGAT	B-0038	WGS_i5_651	TCGCCGTA		H10	B-0117	WGS_i7_645	TCGAGAAG	B-0038	WGS_i5_651	TCGCCGTA
	A11	B-0065	WGS_i7_673	TGCGTATC	B-0031	WGS_i5_3	AACCATGC		A11	B-0096	WGS_I7_652	TCTATGGA	B-0031	WGS_i5_3	AACCATGC		A11	B-0118	WGS_i7_658	TCTGGCGG	B-0031	WGS_i5_3	AACCATGC
	B11	B-0065	WGS_i7_673	TGCGTATC	B-0032	WGS_i5_139	AGAGCCTG		B11	B-0096	WGS_I7_652	TCTATGGA	B-0032	WGS_i5_139	AGAGCCTG		B11	B-0118	WGS_i7_658	TCTGGCGG	B-0032	WGS_i5_139	AGAGCCTG
	C11	B-0065	WGS_i7_673	TGCGTATC	B-0033	WGS_i5_197	ATAGCCAT		C11	B-0096	WGS_I7_652	TCTATGGA	B-0033	WGS_i5_197	ATAGCCAT		C11	B-0118	WGS_i7_658	TCTGGCGG	B-0033	WGS_i5_197	ATAGCCAT
	D11	B-0065	WGS_i7_673	TGCGTATC	B-0034	WGS_i5_321	CCGTAACC		D11	B-0096	WGS_I7_652	TCTATGGA	B-0034	WGS_i5_321	CCGTAACC		D11	B-0118	WGS_i7_658	TCTGGCGG	B-0034	WGS_i5_321	CCGTAACC
	E11	B-0065	WGS_i7_673	TGCGTATC	B-0035	WGS_i5_480	GATCTTAA		E11	B-0096	WGS_I7_652	TCTATGGA	B-0035	WGS_i5_480	GATCTTAA		E11	B-0118	WGS_i7_658	TCTGGCGG	B-0035	WGS_i5_480	GATCTTAA
	F11	B-0065	WGS_i7_673	TGCGTATC	B-0036	WGS_i5_566	GGTTGAGG		F11	B-0096	WGS_I7_652	TCTATGGA	B-0036	WGS_i5_566	GGTTGAGG		F11	B-0118	WGS_i7_658	TCTGGCGG	B-0036	WGS_i5_566	GGTTGAGG
	G11	B-0065	WGS_i7_673	TGCGTATC	B-0037	WGS_i5_577	GTCAGGCT		G11	B-0096	WGS_I7_652	TCTATGGA	B-0037	WGS_i5_577	GTCAGGCT		G11	B-0118	WGS_i7_658	TCTGGCGG	B-0037	WGS_i5_577	GTCAGGCT
	H11	B-0065	WGS_i7_673	TGCGTATC	B-0038	WGS_i5_651	TCGCCGTA		H11	B-0096	WGS_I7_652	TCTATGGA	B-0038	WGS_i5_651	TCGCCGTA		H11	B-0118	WGS_i7_658	TCTGGCGG	B-0038	WGS_i5_651	TCGCCGTA
	A12	B-0066	WGS_i7_744	TTGCTTGC	B-0031	WGS_i5_3	AACCATGC		A12	B-0097	WGS_I7_666	TGAGGTTC	B-0031	WGS_i5_3	AACCATGC		A12	B-0119	WGS_i7_659	TCTTAGCT	B-0031	WGS_i5_3	AACCATGC
	B12	B-0066	WGS_i7_744	TTGCTTGC	B-0032	WGS_i5_139	AGAGCCTG		B12	B-0097	WGS_I7_666	TGAGGTTC	B-0032	WGS_i5_139	AGAGCCTG		B12	B-0119	WGS_i7_659	TCTTAGCT	B-0032	WGS_i5_139	AGAGCCTG
	C12	B-0066	WGS_i7_744	TTGCTTGC	B-0033	WGS_i5_197	ATAGCCAT		C12	B-0097	WGS_I7_666	TGAGGTTC	B-0033	WGS_i5_197	ATAGCCAT		C12	B-0119	WGS_i7_659	TCTTAGCT	B-0033	WGS_i5_197	ATAGCCAT
	D12	B-0066	WGS_i7_744	TTGCTTGC	B-0034	WGS_i5_321	CCGTAACC		D12	B-0097	WGS_I7_666	TGAGGTTC	B-0034	WGS_i5_321	CCGTAACC		D12	B-0119	WGS_i7_659	TCTTAGCT	B-0034	WGS_i5_321	CCGTAACC
	E12	B-0066	WGS_i7_744	TTGCTTGC	B-0035	WGS_i5_480	GATCTTAA		E12	B-0097	WGS_I7_666	TGAGGTTC	B-0035	WGS_i5_480	GATCTTAA		E12	B-0119	WGS_i7_659	TCTTAGCT	B-0035	WGS_i5_480	GATCTTAA
	F12	B-0066	WGS_i7_744	TTGCTTGC	B-0036	WGS_i5_566	GGTTGAGG		F12	B-0097	WGS_I7_666	TGAGGTTC	B-0036	WGS_i5_566	GGTTGAGG		F12	B-0119	WGS_i7_659	TCTTAGCT	B-0036	WGS_i5_566	GGTTGAGG
	G12	B-0066	WGS_i7_744	TTGCTTGC	B-0037	WGS_i5_577	GTCAGGCT		G12	B-0097	WGS_I7_666	TGAGGTTC	B-0037	WGS_i5_577	GTCAGGCT		G12	B-0119	WGS_i7_659	TCTTAGCT	B-0037	WGS_i5_577	GTCAGGCT
	H12	B-0066	WGS_i7_744	TTGCTTGC	B-0038	WGS_i5_651	TCGCCGTA		H12	B-0097	WGS_I7_666	TGAGGTTC	B-0038	WGS_i5_651	TCGCCGTA		H12	B-0119	WGS_i7_659	TCTTAGCT	B-0038	WGS_i5_651	TCGCCGTA
		Layout 4								Layout 5								Layout 6
	A01	B-0055	WGS_i7_3	AACCATAA	B-0078	WGS_I5_71	ACCAAGAT		A01	B-0086	WGS_I7_2	AACCAGGT	B-0078	WGS_I5_71	ACCAAGAT		A01	B-0108	WGS_i7_4	AACCGAAC	B-0078	WGS_I5_71	ACCAAGAT
	B01	B-0055	WGS_i7_3	AACCATAA	B-0079	WGS_I5_248	CAAGGAAG		B01	B-0086	WGS_I7_2	AACCAGGT	B-0079	WGS_I5_248	CAAGGAAG		B01	B-0108	WGS_i7_4	AACCGAAC	B-0079	WGS_I5_248	CAAGGAAG
	C01	B-0055	WGS_i7_3	AACCATAA	B-0080	WGS_I5_312	CCGCCAGC		C01	B-0086	WGS_I7_2	AACCAGGT	B-0080	WGS_I5_312	CCGCCAGC		C01	B-0108	WGS_i7_4	AACCGAAC	B-0080	WGS_I5_312	CCGCCAGC
	D01	B-0055	WGS_i7_3	AACCATAA	B-0081	WGS_I5_381	CGTAACGT		D01	B-0086	WGS_I7_2	AACCAGGT	B-0081	WGS_I5_381	CGTAACGT		D01	B-0108	WGS_i7_4	AACCGAAC	B-0081	WGS_I5_381	CGTAACGT
	E01	B-0055	WGS_i7_3	AACCATAA	B-0082	WGS_I5_562	GGTCTGAG		E01	B-0086	WGS_I7_2	AACCAGGT	B-0082	WGS_I5_562	GGTCTGAG		E01	B-0108	WGS_i7_4	AACCGAAC	B-0082	WGS_I5_562	GGTCTGAG
	F01	B-0055	WGS_i7_3	AACCATAA	B-0083	WGS_I5_610	TACGTTCA		F01	B-0086	WGS_I7_2	AACCAGGT	B-0083	WGS_I5_610	TACGTTCA		F01	B-0108	WGS_i7_4	AACCGAAC	B-0083	WGS_I5_610	TACGTTCA
	G01	B-0055	WGS_i7_3	AACCATAA	B-0084	WGS_I5_700	TTATTCTC		G01	B-0086	WGS_I7_2	AACCAGGT	B-0084	WGS_I5_700	TTATTCTC		G01	B-0108	WGS_i7_4	AACCGAAC	B-0084	WGS_I5_700	TTATTCTC
	H01	B-0055	WGS_i7_3	AACCATAA	B-0085	WGS_I5_711	TTGAGGTA		H01	B-0086	WGS_I7_2	AACCAGGT	B-0085	WGS_I5_711	TTGAGGTA		H01	B-0108	WGS_i7_4	AACCGAAC	B-0085	WGS_I5_711	TTGAGGTA
	A02	B-0056	WGS_i7_51	ACCAGCAA	B-0078	WGS_I5_71	ACCAAGAT		A02	B-0087	WGS_I7_19	AAGAACCG	B-0078	WGS_I5_71	ACCAAGAT		A02	B-0109	WGS_i7_5	AACCTATA	B-0078	WGS_I5_71	ACCAAGAT
	B02	B-0056	WGS_i7_51	ACCAGCAA	B-0079	WGS_I5_248	CAAGGAAG		B02	B-0087	WGS_I7_19	AAGAACCG	B-0079	WGS_I5_248	CAAGGAAG		B02	B-0109	WGS_i7_5	AACCTATA	B-0079	WGS_I5_248	CAAGGAAG
	C02	B-0056	WGS_i7_51	ACCAGCAA	B-0080	WGS_I5_312	CCGCCAGC		C02	B-0087	WGS_I7_19	AAGAACCG	B-0080	WGS_I5_312	CCGCCAGC		C02	B-0109	WGS_i7_5	AACCTATA	B-0080	WGS_I5_312	CCGCCAGC
	D02	B-0056	WGS_i7_51	ACCAGCAA	B-0081	WGS_I5_381	CGTAACGT		D02	B-0087	WGS_I7_19	AAGAACCG	B-0081	WGS_I5_381	CGTAACGT		D02	B-0109	WGS_i7_5	AACCTATA	B-0081	WGS_I5_381	CGTAACGT
	E02	B-0056	WGS_i7_51	ACCAGCAA	B-0082	WGS_I5_562	GGTCTGAG		E02	B-0087	WGS_I7_19	AAGAACCG	B-0082	WGS_I5_562	GGTCTGAG		E02	B-0109	WGS_i7_5	AACCTATA	B-0082	WGS_I5_562	GGTCTGAG
	F02	B-0056	WGS_i7_51	ACCAGCAA	B-0083	WGS_I5_610	TACGTTCA		F02	B-0087	WGS_I7_19	AAGAACCG	B-0083	WGS_I5_610	TACGTTCA		F02	B-0109	WGS_i7_5	AACCTATA	B-0083	WGS_I5_610	TACGTTCA
	G02	B-0056	WGS_i7_51	ACCAGCAA	B-0084	WGS_I5_700	TTATTCTC		G02	B-0087	WGS_I7_19	AAGAACCG	B-0084	WGS_I5_700	TTATTCTC		G02	B-0109	WGS_i7_5	AACCTATA	B-0084	WGS_I5_700	TTATTCTC
	H02	B-0056	WGS_i7_51	ACCAGCAA	B-0085	WGS_I5_711	TTGAGGTA		H02	B-0087	WGS_I7_19	AAGAACCG	B-0085	WGS_I5_711	TTGAGGTA		H02	B-0109	WGS_i7_5	AACCTATA	B-0085	WGS_I5_711	TTGAGGTA
	A03	B-0057	WGS_i7_71	ACGCCGTT	B-0078	WGS_I5_71	ACCAAGAT		A03	B-0088	WGS_I7_20	AAGACCGC	B-0078	WGS_I5_71	ACCAAGAT		A03	B-0110	WGS_i7_49	ACCAAGTT	B-0078	WGS_I5_71	ACCAAGAT
	B03	B-0057	WGS_i7_71	ACGCCGTT	B-0079	WGS_I5_248	CAAGGAAG		B03	B-0088	WGS_I7_20	AAGACCGC	B-0079	WGS_I5_248	CAAGGAAG		B03	B-0110	WGS_i7_49	ACCAAGTT	B-0079	WGS_I5_248	CAAGGAAG
	C03	B-0057	WGS_i7_71	ACGCCGTT	B-0080	WGS_I5_312	CCGCCAGC		C03	B-0088	WGS_I7_20	AAGACCGC	B-0080	WGS_I5_312	CCGCCAGC		C03	B-0110	WGS_i7_49	ACCAAGTT	B-0080	WGS_I5_312	CCGCCAGC
	D03	B-0057	WGS_i7_71	ACGCCGTT	B-0081	WGS_I5_381	CGTAACGT		D03	B-0088	WGS_I7_20	AAGACCGC	B-0081	WGS_I5_381	CGTAACGT		D03	B-0110	WGS_i7_49	ACCAAGTT	B-0081	WGS_I5_381	CGTAACGT
	E03	B-0057	WGS_i7_71	ACGCCGTT	B-0082	WGS_I5_562	GGTCTGAG		E03	B-0088	WGS_I7_20	AAGACCGC	B-0082	WGS_I5_562	GGTCTGAG		E03	B-0110	WGS_i7_49	ACCAAGTT	B-0082	WGS_I5_562	GGTCTGAG
	F03	B-0057	WGS_i7_71	ACGCCGTT	B-0083	WGS_I5_610	TACGTTCA		F03	B-0088	WGS_I7_20	AAGACCGC	B-0083	WGS_I5_610	TACGTTCA		F03	B-0110	WGS_i7_49	ACCAAGTT	B-0083	WGS_I5_610	TACGTTCA
	G03	B-0057	WGS_i7_71	ACGCCGTT	B-0084	WGS_I5_700	TTATTCTC		G03	B-0088	WGS_I7_20	AAGACCGC	B-0084	WGS_I5_700	TTATTCTC		G03	B-0110	WGS_i7_49	ACCAAGTT	B-0084	WGS_I5_700	TTATTCTC
	H03	B-0057	WGS_i7_71	ACGCCGTT	B-0085	WGS_I5_711	TTGAGGTA		H03	B-0088	WGS_I7_20	AAGACCGC	B-0085	WGS_I5_711	TTGAGGTA		H03	B-0110	WGS_i7_49	ACCAAGTT	B-0085	WGS_I5_711	TTGAGGTA
	A04	B-0058	WGS_i7_220	CAATATCC	B-0078	WGS_I5_71	ACCAAGAT		A04	B-0089	WGS_I7_309	CCTAGATA	B-0078	WGS_I5_71	ACCAAGAT		A04	B-0111	WGS_i7_159	ATACCTAC	B-0078	WGS_I5_71	ACCAAGAT
	B04	B-0058	WGS_i7_220	CAATATCC	B-0079	WGS_I5_248	CAAGGAAG		B04	B-0089	WGS_I7_309	CCTAGATA	B-0079	WGS_I5_248	CAAGGAAG		B04	B-0111	WGS_i7_159	ATACCTAC	B-0079	WGS_I5_248	CAAGGAAG
	C04	B-0058	WGS_i7_220	CAATATCC	B-0080	WGS_I5_312	CCGCCAGC		C04	B-0089	WGS_I7_309	CCTAGATA	B-0080	WGS_I5_312	CCGCCAGC		C04	B-0111	WGS_i7_159	ATACCTAC	B-0080	WGS_I5_312	CCGCCAGC
	D04	B-0058	WGS_i7_220	CAATATCC	B-0081	WGS_I5_381	CGTAACGT		D04	B-0089	WGS_I7_309	CCTAGATA	B-0081	WGS_I5_381	CGTAACGT		D04	B-0111	WGS_i7_159	ATACCTAC	B-0081	WGS_I5_381	CGTAACGT
	E04	B-0058	WGS_i7_220	CAATATCC	B-0082	WGS_I5_562	GGTCTGAG		E04	B-0089	WGS_I7_309	CCTAGATA	B-0082	WGS_I5_562	GGTCTGAG		E04	B-0111	WGS_i7_159	ATACCTAC	B-0082	WGS_I5_562	GGTCTGAG
	F04	B-0058	WGS_i7_220	CAATATCC	B-0083	WGS_I5_610	TACGTTCA		F04	B-0089	WGS_I7_309	CCTAGATA	B-0083	WGS_I5_610	TACGTTCA		F04	B-0111	WGS_i7_159	ATACCTAC	B-0083	WGS_I5_610	TACGTTCA
	G04	B-0058	WGS_i7_220	CAATATCC	B-0084	WGS_I5_700	TTATTCTC		G04	B-0089	WGS_I7_309	CCTAGATA	B-0084	WGS_I5_700	TTATTCTC		G04	B-0111	WGS_i7_159	ATACCTAC	B-0084	WGS_I5_700	TTATTCTC
	H04	B-0058	WGS_i7_220	CAATATCC	B-0085	WGS_I5_711	TTGAGGTA		H04	B-0089	WGS_I7_309	CCTAGATA	B-0085	WGS_I5_711	TTGAGGTA		H04	B-0111	WGS_i7_159	ATACCTAC	B-0085	WGS_I5_711	TTGAGGTA
	A05	B-0059	WGS_i7_290	CCGCCGCA	B-0078	WGS_I5_71	ACCAAGAT		A05	B-0090	WGS_I7_381	CGTTCCAT	B-0078	WGS_I5_71	ACCAAGAT		A05	B-0112	WGS_i7_371	CGGTAGGT	B-0078	WGS_I5_71	ACCAAGAT
	B05	B-0059	WGS_i7_290	CCGCCGCA	B-0079	WGS_I5_248	CAAGGAAG		B05	B-0090	WGS_I7_381	CGTTCCAT	B-0079	WGS_I5_248	CAAGGAAG		B05	B-0112	WGS_i7_371	CGGTAGGT	B-0079	WGS_I5_248	CAAGGAAG
	C05	B-0059	WGS_i7_290	CCGCCGCA	B-0080	WGS_I5_312	CCGCCAGC		C05	B-0090	WGS_I7_381	CGTTCCAT	B-0080	WGS_I5_312	CCGCCAGC		C05	B-0112	WGS_i7_371	CGGTAGGT	B-0080	WGS_I5_312	CCGCCAGC
	D05	B-0059	WGS_i7_290	CCGCCGCA	B-0081	WGS_I5_381	CGTAACGT		D05	B-0090	WGS_I7_381	CGTTCCAT	B-0081	WGS_I5_381	CGTAACGT		D05	B-0112	WGS_i7_371	CGGTAGGT	B-0081	WGS_I5_381	CGTAACGT
	E05	B-0059	WGS_i7_290	CCGCCGCA	B-0082	WGS_I5_562	GGTCTGAG		E05	B-0090	WGS_I7_381	CGTTCCAT	B-0082	WGS_I5_562	GGTCTGAG		E05	B-0112	WGS_i7_371	CGGTAGGT	B-0082	WGS_I5_562	GGTCTGAG
	F05	B-0059	WGS_i7_290	CCGCCGCA	B-0083	WGS_I5_610	TACGTTCA		F05	B-0090	WGS_I7_381	CGTTCCAT	B-0083	WGS_I5_610	TACGTTCA		F05	B-0112	WGS_i7_371	CGGTAGGT	B-0083	WGS_I5_610	TACGTTCA
	G05	B-0059	WGS_i7_290	CCGCCGCA	B-0084	WGS_I5_700	TTATTCTC		G05	B-0090	WGS_I7_381	CGTTCCAT	B-0084	WGS_I5_700	TTATTCTC		G05	B-0112	WGS_i7_371	CGGTAGGT	B-0084	WGS_I5_700	TTATTCTC
	H05	B-0059	WGS_i7_290	CCGCCGCA	B-0085	WGS_I5_711	TTGAGGTA		H05	B-0090	WGS_I7_381	CGTTCCAT	B-0085	WGS_I5_711	TTGAGGTA		H05	B-0112	WGS_i7_371	CGGTAGGT	B-0085	WGS_I5_711	TTGAGGTA
	A06	B-0060	WGS_i7_341	CGATTCGG	B-0078	WGS_I5_71	ACCAAGAT		A06	B-0091	WGS_I7_423	CTGGTTCG	B-0078	WGS_I5_71	ACCAAGAT		A06	B-0113	WGS_i7_390	CTAGTACC	B-0078	WGS_I5_71	ACCAAGAT
	B06	B-0060	WGS_i7_341	CGATTCGG	B-0079	WGS_I5_248	CAAGGAAG		B06	B-0091	WGS_I7_423	CTGGTTCG	B-0079	WGS_I5_248	CAAGGAAG		B06	B-0113	WGS_i7_390	CTAGTACC	B-0079	WGS_I5_248	CAAGGAAG
	C06	B-0060	WGS_i7_341	CGATTCGG	B-0080	WGS_I5_312	CCGCCAGC		C06	B-0091	WGS_I7_423	CTGGTTCG	B-0080	WGS_I5_312	CCGCCAGC		C06	B-0113	WGS_i7_390	CTAGTACC	B-0080	WGS_I5_312	CCGCCAGC
	D06	B-0060	WGS_i7_341	CGATTCGG	B-0081	WGS_I5_381	CGTAACGT		D06	B-0091	WGS_I7_423	CTGGTTCG	B-0081	WGS_I5_381	CGTAACGT		D06	B-0113	WGS_i7_390	CTAGTACC	B-0081	WGS_I5_381	CGTAACGT
	E06	B-0060	WGS_i7_341	CGATTCGG	B-0082	WGS_I5_562	GGTCTGAG		E06	B-0091	WGS_I7_423	CTGGTTCG	B-0082	WGS_I5_562	GGTCTGAG		E06	B-0113	WGS_i7_390	CTAGTACC	B-0082	WGS_I5_562	GGTCTGAG
	F06	B-0060	WGS_i7_341	CGATTCGG	B-0083	WGS_I5_610	TACGTTCA		F06	B-0091	WGS_I7_423	CTGGTTCG	B-0083	WGS_I5_610	TACGTTCA		F06	B-0113	WGS_i7_390	CTAGTACC	B-0083	WGS_I5_610	TACGTTCA
	G06	B-0060	WGS_i7_341	CGATTCGG	B-0084	WGS_I5_700	TTATTCTC		G06	B-0091	WGS_I7_423	CTGGTTCG	B-0084	WGS_I5_700	TTATTCTC		G06	B-0113	WGS_i7_390	CTAGTACC	B-0084	WGS_I5_700	TTATTCTC
	H06	B-0060	WGS_i7_341	CGATTCGG	B-0085	WGS_I5_711	TTGAGGTA		H06	B-0091	WGS_I7_423	CTGGTTCG	B-0085	WGS_I5_711	TTGAGGTA		H06	B-0113	WGS_i7_390	CTAGTACC	B-0085	WGS_I5_711	TTGAGGTA
	A07	B-0061	WGS_i7_435	GAAGAACG	B-0078	WGS_I5_71	ACCAAGAT		A07	B-0092	WGS_I7_533	GGATTACC	B-0078	WGS_I5_71	ACCAAGAT		A07	B-0114	WGS_i7_532	GGATGCTA	B-0078	WGS_I5_71	ACCAAGAT
	B07	B-0061	WGS_i7_435	GAAGAACG	B-0079	WGS_I5_248	CAAGGAAG		B07	B-0092	WGS_I7_533	GGATTACC	B-0079	WGS_I5_248	CAAGGAAG		B07	B-0114	WGS_i7_532	GGATGCTA	B-0079	WGS_I5_248	CAAGGAAG
	C07	B-0061	WGS_i7_435	GAAGAACG	B-0080	WGS_I5_312	CCGCCAGC		C07	B-0092	WGS_I7_533	GGATTACC	B-0080	WGS_I5_312	CCGCCAGC		C07	B-0114	WGS_i7_532	GGATGCTA	B-0080	WGS_I5_312	CCGCCAGC
	D07	B-0061	WGS_i7_435	GAAGAACG	B-0081	WGS_I5_381	CGTAACGT		D07	B-0092	WGS_I7_533	GGATTACC	B-0081	WGS_I5_381	CGTAACGT		D07	B-0114	WGS_i7_532	GGATGCTA	B-0081	WGS_I5_381	CGTAACGT
	E07	B-0061	WGS_i7_435	GAAGAACG	B-0082	WGS_I5_562	GGTCTGAG		E07	B-0092	WGS_I7_533	GGATTACC	B-0082	WGS_I5_562	GGTCTGAG		E07	B-0114	WGS_i7_532	GGATGCTA	B-0082	WGS_I5_562	GGTCTGAG
	F07	B-0061	WGS_i7_435	GAAGAACG	B-0083	WGS_I5_610	TACGTTCA		F07	B-0092	WGS_I7_533	GGATTACC	B-0083	WGS_I5_610	TACGTTCA		F07	B-0114	WGS_i7_532	GGATGCTA	B-0083	WGS_I5_610	TACGTTCA
	G07	B-0061	WGS_i7_435	GAAGAACG	B-0084	WGS_I5_700	TTATTCTC		G07	B-0092	WGS_I7_533	GGATTACC	B-0084	WGS_I5_700	TTATTCTC		G07	B-0114	WGS_i7_532	GGATGCTA	B-0084	WGS_I5_700	TTATTCTC
	H07	B-0061	WGS_i7_435	GAAGAACG	B-0085	WGS_I5_711	TTGAGGTA		H07	B-0092	WGS_I7_533	GGATTACC	B-0085	WGS_I5_711	TTGAGGTA		H07	B-0114	WGS_i7_532	GGATGCTA	B-0085	WGS_I5_711	TTGAGGTA
	A08	B-0062	WGS_i7_574	GTCTCGTT	B-0078	WGS_I5_71	ACCAAGAT		A08	B-0093	WGS_I7_546	GGTATCTA	B-0078	WGS_I5_71	ACCAAGAT		A08	B-0115	WGS_i7_554	GGTTCTGA	B-0078	WGS_I5_71	ACCAAGAT
	B08	B-0062	WGS_i7_574	GTCTCGTT	B-0079	WGS_I5_248	CAAGGAAG		B08	B-0093	WGS_I7_546	GGTATCTA	B-0079	WGS_I5_248	CAAGGAAG		B08	B-0115	WGS_i7_554	GGTTCTGA	B-0079	WGS_I5_248	CAAGGAAG
	C08	B-0062	WGS_i7_574	GTCTCGTT	B-0080	WGS_I5_312	CCGCCAGC		C08	B-0093	WGS_I7_546	GGTATCTA	B-0080	WGS_I5_312	CCGCCAGC		C08	B-0115	WGS_i7_554	GGTTCTGA	B-0080	WGS_I5_312	CCGCCAGC
	D08	B-0062	WGS_i7_574	GTCTCGTT	B-0081	WGS_I5_381	CGTAACGT		D08	B-0093	WGS_I7_546	GGTATCTA	B-0081	WGS_I5_381	CGTAACGT		D08	B-0115	WGS_i7_554	GGTTCTGA	B-0081	WGS_I5_381	CGTAACGT
	E08	B-0062	WGS_i7_574	GTCTCGTT	B-0082	WGS_I5_562	GGTCTGAG		E08	B-0093	WGS_I7_546	GGTATCTA	B-0082	WGS_I5_562	GGTCTGAG		E08	B-0115	WGS_i7_554	GGTTCTGA	B-0082	WGS_I5_562	GGTCTGAG
	F08	B-0062	WGS_i7_574	GTCTCGTT	B-0083	WGS_I5_610	TACGTTCA		F08	B-0093	WGS_I7_546	GGTATCTA	B-0083	WGS_I5_610	TACGTTCA		F08	B-0115	WGS_i7_554	GGTTCTGA	B-0083	WGS_I5_610	TACGTTCA
	G08	B-0062	WGS_i7_574	GTCTCGTT	B-0084	WGS_I5_700	TTATTCTC		G08	B-0093	WGS_I7_546	GGTATCTA	B-0084	WGS_I5_700	TTATTCTC		G08	B-0115	WGS_i7_554	GGTTCTGA	B-0084	WGS_I5_700	TTATTCTC
	H08	B-0062	WGS_i7_574	GTCTCGTT	B-0085	WGS_I5_711	TTGAGGTA		H08	B-0093	WGS_I7_546	GGTATCTA	B-0085	WGS_I5_711	TTGAGGTA		H08	B-0115	WGS_i7_554	GGTTCTGA	B-0085	WGS_I5_711	TTGAGGTA
	A09	B-0063	WGS_i7_579	GTTAGCGG	B-0078	WGS_I5_71	ACCAAGAT		A09	B-0094	WGS_I7_571	GTCGCTAG	B-0078	WGS_I5_71	ACCAAGAT		A09	B-0116	WGS_i7_620	TATCCTCG	B-0078	WGS_I5_71	ACCAAGAT
	B09	B-0063	WGS_i7_579	GTTAGCGG	B-0079	WGS_I5_248	CAAGGAAG		B09	B-0094	WGS_I7_571	GTCGCTAG	B-0079	WGS_I5_248	CAAGGAAG		B09	B-0116	WGS_i7_620	TATCCTCG	B-0079	WGS_I5_248	CAAGGAAG
	C09	B-0063	WGS_i7_579	GTTAGCGG	B-0080	WGS_I5_312	CCGCCAGC		C09	B-0094	WGS_I7_571	GTCGCTAG	B-0080	WGS_I5_312	CCGCCAGC		C09	B-0116	WGS_i7_620	TATCCTCG	B-0080	WGS_I5_312	CCGCCAGC
	D09	B-0063	WGS_i7_579	GTTAGCGG	B-0081	WGS_I5_381	CGTAACGT		D09	B-0094	WGS_I7_571	GTCGCTAG	B-0081	WGS_I5_381	CGTAACGT		D09	B-0116	WGS_i7_620	TATCCTCG	B-0081	WGS_I5_381	CGTAACGT
	E09	B-0063	WGS_i7_579	GTTAGCGG	B-0082	WGS_I5_562	GGTCTGAG		E09	B-0094	WGS_I7_571	GTCGCTAG	B-0082	WGS_I5_562	GGTCTGAG		E09	B-0116	WGS_i7_620	TATCCTCG	B-0082	WGS_I5_562	GGTCTGAG
	F09	B-0063	WGS_i7_579	GTTAGCGG	B-0083	WGS_I5_610	TACGTTCA		F09	B-0094	WGS_I7_571	GTCGCTAG	B-0083	WGS_I5_610	TACGTTCA		F09	B-0116	WGS_i7_620	TATCCTCG	B-0083	WGS_I5_610	TACGTTCA
	G09	B-0063	WGS_i7_579	GTTAGCGG	B-0084	WGS_I5_700	TTATTCTC		G09	B-0094	WGS_I7_571	GTCGCTAG	B-0084	WGS_I5_700	TTATTCTC		G09	B-0116	WGS_i7_620	TATCCTCG	B-0084	WGS_I5_700	TTATTCTC
	H09	B-0063	WGS_i7_579	GTTAGCGG	B-0085	WGS_I5_711	TTGAGGTA		H09	B-0094	WGS_I7_571	GTCGCTAG	B-0085	WGS_I5_711	TTGAGGTA		H09	B-0116	WGS_i7_620	TATCCTCG	B-0085	WGS_I5_711	TTGAGGTA
	A10	B-0064	WGS_i7_586	GTTGGAAT	B-0078	WGS_I5_71	ACCAAGAT		A10	B-0095	WGS_I7_627	TCAGAGAT	B-0078	WGS_I5_71	ACCAAGAT		A10	B-0117	WGS_i7_645	TCGAGAAG	B-0078	WGS_I5_71	ACCAAGAT
	B10	B-0064	WGS_i7_586	GTTGGAAT	B-0079	WGS_I5_248	CAAGGAAG		B10	B-0095	WGS_I7_627	TCAGAGAT	B-0079	WGS_I5_248	CAAGGAAG		B10	B-0117	WGS_i7_645	TCGAGAAG	B-0079	WGS_I5_248	CAAGGAAG
	C10	B-0064	WGS_i7_586	GTTGGAAT	B-0080	WGS_I5_312	CCGCCAGC		C10	B-0095	WGS_I7_627	TCAGAGAT	B-0080	WGS_I5_312	CCGCCAGC		C10	B-0117	WGS_i7_645	TCGAGAAG	B-0080	WGS_I5_312	CCGCCAGC
	D10	B-0064	WGS_i7_586	GTTGGAAT	B-0081	WGS_I5_381	CGTAACGT		D10	B-0095	WGS_I7_627	TCAGAGAT	B-0081	WGS_I5_381	CGTAACGT		D10	B-0117	WGS_i7_645	TCGAGAAG	B-0081	WGS_I5_381	CGTAACGT
	E10	B-0064	WGS_i7_586	GTTGGAAT	B-0082	WGS_I5_562	GGTCTGAG		E10	B-0095	WGS_I7_627	TCAGAGAT	B-0082	WGS_I5_562	GGTCTGAG		E10	B-0117	WGS_i7_645	TCGAGAAG	B-0082	WGS_I5_562	GGTCTGAG
	F10	B-0064	WGS_i7_586	GTTGGAAT	B-0083	WGS_I5_610	TACGTTCA		F10	B-0095	WGS_I7_627	TCAGAGAT	B-0083	WGS_I5_610	TACGTTCA		F10	B-0117	WGS_i7_645	TCGAGAAG	B-0083	WGS_I5_610	TACGTTCA
	G10	B-0064	WGS_i7_586	GTTGGAAT	B-0084	WGS_I5_700	TTATTCTC		G10	B-0095	WGS_I7_627	TCAGAGAT	B-0084	WGS_I5_700	TTATTCTC		G10	B-0117	WGS_i7_645	TCGAGAAG	B-0084	WGS_I5_700	TTATTCTC
	H10	B-0064	WGS_i7_586	GTTGGAAT	B-0085	WGS_I5_711	TTGAGGTA		H10	B-0095	WGS_I7_627	TCAGAGAT	B-0085	WGS_I5_711	TTGAGGTA		H10	B-0117	WGS_i7_645	TCGAGAAG	B-0085	WGS_I5_711	TTGAGGTA
	A11	B-0065	WGS_i7_673	TGCGTATC	B-0078	WGS_I5_71	ACCAAGAT		A11	B-0096	WGS_I7_652	TCTATGGA	B-0078	WGS_I5_71	ACCAAGAT		A11	B-0118	WGS_i7_658	TCTGGCGG	B-0078	WGS_I5_71	ACCAAGAT
	B11	B-0065	WGS_i7_673	TGCGTATC	B-0079	WGS_I5_248	CAAGGAAG		B11	B-0096	WGS_I7_652	TCTATGGA	B-0079	WGS_I5_248	CAAGGAAG		B11	B-0118	WGS_i7_658	TCTGGCGG	B-0079	WGS_I5_248	CAAGGAAG
	C11	B-0065	WGS_i7_673	TGCGTATC	B-0080	WGS_I5_312	CCGCCAGC		C11	B-0096	WGS_I7_652	TCTATGGA	B-0080	WGS_I5_312	CCGCCAGC		C11	B-0118	WGS_i7_658	TCTGGCGG	B-0080	WGS_I5_312	CCGCCAGC
	D11	B-0065	WGS_i7_673	TGCGTATC	B-0081	WGS_I5_381	CGTAACGT		D11	B-0096	WGS_I7_652	TCTATGGA	B-0081	WGS_I5_381	CGTAACGT		D11	B-0118	WGS_i7_658	TCTGGCGG	B-0081	WGS_I5_381	CGTAACGT
	E11	B-0065	WGS_i7_673	TGCGTATC	B-0082	WGS_I5_562	GGTCTGAG		E11	B-0096	WGS_I7_652	TCTATGGA	B-0082	WGS_I5_562	GGTCTGAG		E11	B-0118	WGS_i7_658	TCTGGCGG	B-0082	WGS_I5_562	GGTCTGAG
	F11	B-0065	WGS_i7_673	TGCGTATC	B-0083	WGS_I5_610	TACGTTCA		F11	B-0096	WGS_I7_652	TCTATGGA	B-0083	WGS_I5_610	TACGTTCA		F11	B-0118	WGS_i7_658	TCTGGCGG	B-0083	WGS_I5_610	TACGTTCA
	G11	B-0065	WGS_i7_673	TGCGTATC	B-0084	WGS_I5_700	TTATTCTC		G11	B-0096	WGS_I7_652	TCTATGGA	B-0084	WGS_I5_700	TTATTCTC		G11	B-0118	WGS_i7_658	TCTGGCGG	B-0084	WGS_I5_700	TTATTCTC
	H11	B-0065	WGS_i7_673	TGCGTATC	B-0085	WGS_I5_711	TTGAGGTA		H11	B-0096	WGS_I7_652	TCTATGGA	B-0085	WGS_I5_711	TTGAGGTA		H11	B-0118	WGS_i7_658	TCTGGCGG	B-0085	WGS_I5_711	TTGAGGTA
	A12	B-0066	WGS_i7_744	TTGCTTGC	B-0078	WGS_I5_71	ACCAAGAT		A12	B-0097	WGS_I7_666	TGAGGTTC	B-0078	WGS_I5_71	ACCAAGAT		A12	B-0119	WGS_i7_659	TCTTAGCT	B-0078	WGS_I5_71	ACCAAGAT
	B12	B-0066	WGS_i7_744	TTGCTTGC	B-0079	WGS_I5_248	CAAGGAAG		B12	B-0097	WGS_I7_666	TGAGGTTC	B-0079	WGS_I5_248	CAAGGAAG		B12	B-0119	WGS_i7_659	TCTTAGCT	B-0079	WGS_I5_248	CAAGGAAG
	C12	B-0066	WGS_i7_744	TTGCTTGC	B-0080	WGS_I5_312	CCGCCAGC		C12	B-0097	WGS_I7_666	TGAGGTTC	B-0080	WGS_I5_312	CCGCCAGC		C12	B-0119	WGS_i7_659	TCTTAGCT	B-0080	WGS_I5_312	CCGCCAGC
	D12	B-0066	WGS_i7_744	TTGCTTGC	B-0081	WGS_I5_381	CGTAACGT		D12	B-0097	WGS_I7_666	TGAGGTTC	B-0081	WGS_I5_381	CGTAACGT		D12	B-0119	WGS_i7_659	TCTTAGCT	B-0081	WGS_I5_381	CGTAACGT
	E12	B-0066	WGS_i7_744	TTGCTTGC	B-0082	WGS_I5_562	GGTCTGAG		E12	B-0097	WGS_I7_666	TGAGGTTC	B-0082	WGS_I5_562	GGTCTGAG		E12	B-0119	WGS_i7_659	TCTTAGCT	B-0082	WGS_I5_562	GGTCTGAG
	F12	B-0066	WGS_i7_744	TTGCTTGC	B-0083	WGS_I5_610	TACGTTCA		F12	B-0097	WGS_I7_666	TGAGGTTC	B-0083	WGS_I5_610	TACGTTCA		F12	B-0119	WGS_i7_659	TCTTAGCT	B-0083	WGS_I5_610	TACGTTCA
	G12	B-0066	WGS_i7_744	TTGCTTGC	B-0084	WGS_I5_700	TTATTCTC		G12	B-0097	WGS_I7_666	TGAGGTTC	B-0084	WGS_I5_700	TTATTCTC		G12	B-0119	WGS_i7_659	TCTTAGCT	B-0084	WGS_I5_700	TTATTCTC
	H12	B-0066	WGS_i7_744	TTGCTTGC	B-0085	WGS_I5_711	TTGAGGTA		H12	B-0097	WGS_I7_666	TGAGGTTC	B-0085	WGS_I5_711	TTGAGGTA		H12	B-0119	WGS_i7_659	TCTTAGCT	B-0085	WGS_I5_711	TTGAGGTA
		Layout 7								Layout 8								Layout 9
	A01	B-0055	WGS_i7_3	AACCATAA	B-0100	WGS_i5_1	AACCAACG		A01	B-0086	WGS_I7_2	AACCAGGT	B-0100	WGS_i5_1	AACCAACG		A01	B-0108	WGS_i7_4	AACCGAAC	B-0100	WGS_i5_1	AACCAACG
	B01	B-0055	WGS_i7_3	AACCATAA	B-0101	WGS_i5_68	AATTCTAG		B01	B-0086	WGS_I7_2	AACCAGGT	B-0101	WGS_i5_68	AATTCTAG		B01	B-0108	WGS_i7_4	AACCGAAC	B-0101	WGS_i5_68	AATTCTAG
	C01	B-0055	WGS_i7_3	AACCATAA	B-0102	WGS_i5_123	AGAACCGA		C01	B-0086	WGS_I7_2	AACCAGGT	B-0102	WGS_i5_123	AGAACCGA		C01	B-0108	WGS_i7_4	AACCGAAC	B-0102	WGS_i5_123	AGAACCGA
	D01	B-0055	WGS_i7_3	AACCATAA	B-0103	WGS_i5_304	CCGAATGC		D01	B-0086	WGS_I7_2	AACCAGGT	B-0103	WGS_i5_304	CCGAATGC		D01	B-0108	WGS_i7_4	AACCGAAC	B-0103	WGS_i5_304	CCGAATGC
	E01	B-0055	WGS_i7_3	AACCATAA	B-0104	WGS_i5_334	CCTGCCTT		E01	B-0086	WGS_I7_2	AACCAGGT	B-0104	WGS_i5_334	CCTGCCTT		E01	B-0108	WGS_i7_4	AACCGAAC	B-0104	WGS_i5_334	CCTGCCTT
	F01	B-0055	WGS_i7_3	AACCATAA	B-0105	WGS_i5_537	GGATGGTA		F01	B-0086	WGS_I7_2	AACCAGGT	B-0105	WGS_i5_537	GGATGGTA		F01	B-0108	WGS_i7_4	AACCGAAC	B-0105	WGS_i5_537	GGATGGTA
	G01	B-0055	WGS_i7_3	AACCATAA	B-0106	WGS_i5_549	GGCGTACT		G01	B-0086	WGS_I7_2	AACCAGGT	B-0106	WGS_i5_549	GGCGTACT		G01	B-0108	WGS_i7_4	AACCGAAC	B-0106	WGS_i5_549	GGCGTACT
	H01	B-0055	WGS_i7_3	AACCATAA	B-0107	WGS_i5_650	TCGATTCC		H01	B-0086	WGS_I7_2	AACCAGGT	B-0107	WGS_i5_650	TCGATTCC		H01	B-0108	WGS_i7_4	AACCGAAC	B-0107	WGS_i5_650	TCGATTCC
	A02	B-0056	WGS_i7_51	ACCAGCAA	B-0100	WGS_i5_1	AACCAACG		A02	B-0087	WGS_I7_19	AAGAACCG	B-0100	WGS_i5_1	AACCAACG		A02	B-0109	WGS_i7_5	AACCTATA	B-0100	WGS_i5_1	AACCAACG
	B02	B-0056	WGS_i7_51	ACCAGCAA	B-0101	WGS_i5_68	AATTCTAG		B02	B-0087	WGS_I7_19	AAGAACCG	B-0101	WGS_i5_68	AATTCTAG		B02	B-0109	WGS_i7_5	AACCTATA	B-0101	WGS_i5_68	AATTCTAG
	C02	B-0056	WGS_i7_51	ACCAGCAA	B-0102	WGS_i5_123	AGAACCGA		C02	B-0087	WGS_I7_19	AAGAACCG	B-0102	WGS_i5_123	AGAACCGA		C02	B-0109	WGS_i7_5	AACCTATA	B-0102	WGS_i5_123	AGAACCGA
	D02	B-0056	WGS_i7_51	ACCAGCAA	B-0103	WGS_i5_304	CCGAATGC		D02	B-0087	WGS_I7_19	AAGAACCG	B-0103	WGS_i5_304	CCGAATGC		D02	B-0109	WGS_i7_5	AACCTATA	B-0103	WGS_i5_304	CCGAATGC
	E02	B-0056	WGS_i7_51	ACCAGCAA	B-0104	WGS_i5_334	CCTGCCTT		E02	B-0087	WGS_I7_19	AAGAACCG	B-0104	WGS_i5_334	CCTGCCTT		E02	B-0109	WGS_i7_5	AACCTATA	B-0104	WGS_i5_334	CCTGCCTT
	F02	B-0056	WGS_i7_51	ACCAGCAA	B-0105	WGS_i5_537	GGATGGTA		F02	B-0087	WGS_I7_19	AAGAACCG	B-0105	WGS_i5_537	GGATGGTA		F02	B-0109	WGS_i7_5	AACCTATA	B-0105	WGS_i5_537	GGATGGTA
	G02	B-0056	WGS_i7_51	ACCAGCAA	B-0106	WGS_i5_549	GGCGTACT		G02	B-0087	WGS_I7_19	AAGAACCG	B-0106	WGS_i5_549	GGCGTACT		G02	B-0109	WGS_i7_5	AACCTATA	B-0106	WGS_i5_549	GGCGTACT
	H02	B-0056	WGS_i7_51	ACCAGCAA	B-0107	WGS_i5_650	TCGATTCC		H02	B-0087	WGS_I7_19	AAGAACCG	B-0107	WGS_i5_650	TCGATTCC		H02	B-0109	WGS_i7_5	AACCTATA	B-0107	WGS_i5_650	TCGATTCC
	A03	B-0057	WGS_i7_71	ACGCCGTT	B-0100	WGS_i5_1	AACCAACG		A03	B-0088	WGS_I7_20	AAGACCGC	B-0100	WGS_i5_1	AACCAACG		A03	B-0110	WGS_i7_49	ACCAAGTT	B-0100	WGS_i5_1	AACCAACG
	B03	B-0057	WGS_i7_71	ACGCCGTT	B-0101	WGS_i5_68	AATTCTAG		B03	B-0088	WGS_I7_20	AAGACCGC	B-0101	WGS_i5_68	AATTCTAG		B03	B-0110	WGS_i7_49	ACCAAGTT	B-0101	WGS_i5_68	AATTCTAG
	C03	B-0057	WGS_i7_71	ACGCCGTT	B-0102	WGS_i5_123	AGAACCGA		C03	B-0088	WGS_I7_20	AAGACCGC	B-0102	WGS_i5_123	AGAACCGA		C03	B-0110	WGS_i7_49	ACCAAGTT	B-0102	WGS_i5_123	AGAACCGA
	D03	B-0057	WGS_i7_71	ACGCCGTT	B-0103	WGS_i5_304	CCGAATGC		D03	B-0088	WGS_I7_20	AAGACCGC	B-0103	WGS_i5_304	CCGAATGC		D03	B-0110	WGS_i7_49	ACCAAGTT	B-0103	WGS_i5_304	CCGAATGC
	E03	B-0057	WGS_i7_71	ACGCCGTT	B-0104	WGS_i5_334	CCTGCCTT		E03	B-0088	WGS_I7_20	AAGACCGC	B-0104	WGS_i5_334	CCTGCCTT		E03	B-0110	WGS_i7_49	ACCAAGTT	B-0104	WGS_i5_334	CCTGCCTT
	F03	B-0057	WGS_i7_71	ACGCCGTT	B-0105	WGS_i5_537	GGATGGTA		F03	B-0088	WGS_I7_20	AAGACCGC	B-0105	WGS_i5_537	GGATGGTA		F03	B-0110	WGS_i7_49	ACCAAGTT	B-0105	WGS_i5_537	GGATGGTA
	G03	B-0057	WGS_i7_71	ACGCCGTT	B-0106	WGS_i5_549	GGCGTACT		G03	B-0088	WGS_I7_20	AAGACCGC	B-0106	WGS_i5_549	GGCGTACT		G03	B-0110	WGS_i7_49	ACCAAGTT	B-0106	WGS_i5_549	GGCGTACT
	H03	B-0057	WGS_i7_71	ACGCCGTT	B-0107	WGS_i5_650	TCGATTCC		H03	B-0088	WGS_I7_20	AAGACCGC	B-0107	WGS_i5_650	TCGATTCC		H03	B-0110	WGS_i7_49	ACCAAGTT	B-0107	WGS_i5_650	TCGATTCC
	A04	B-0058	WGS_i7_220	CAATATCC	B-0100	WGS_i5_1	AACCAACG		A04	B-0089	WGS_I7_309	CCTAGATA	B-0100	WGS_i5_1	AACCAACG		A04	B-0111	WGS_i7_159	ATACCTAC	B-0100	WGS_i5_1	AACCAACG
	B04	B-0058	WGS_i7_220	CAATATCC	B-0101	WGS_i5_68	AATTCTAG		B04	B-0089	WGS_I7_309	CCTAGATA	B-0101	WGS_i5_68	AATTCTAG		B04	B-0111	WGS_i7_159	ATACCTAC	B-0101	WGS_i5_68	AATTCTAG
	C04	B-0058	WGS_i7_220	CAATATCC	B-0102	WGS_i5_123	AGAACCGA		C04	B-0089	WGS_I7_309	CCTAGATA	B-0102	WGS_i5_123	AGAACCGA		C04	B-0111	WGS_i7_159	ATACCTAC	B-0102	WGS_i5_123	AGAACCGA
	D04	B-0058	WGS_i7_220	CAATATCC	B-0103	WGS_i5_304	CCGAATGC		D04	B-0089	WGS_I7_309	CCTAGATA	B-0103	WGS_i5_304	CCGAATGC		D04	B-0111	WGS_i7_159	ATACCTAC	B-0103	WGS_i5_304	CCGAATGC
	E04	B-0058	WGS_i7_220	CAATATCC	B-0104	WGS_i5_334	CCTGCCTT		E04	B-0089	WGS_I7_309	CCTAGATA	B-0104	WGS_i5_334	CCTGCCTT		E04	B-0111	WGS_i7_159	ATACCTAC	B-0104	WGS_i5_334	CCTGCCTT
	F04	B-0058	WGS_i7_220	CAATATCC	B-0105	WGS_i5_537	GGATGGTA		F04	B-0089	WGS_I7_309	CCTAGATA	B-0105	WGS_i5_537	GGATGGTA		F04	B-0111	WGS_i7_159	ATACCTAC	B-0105	WGS_i5_537	GGATGGTA
	G04	B-0058	WGS_i7_220	CAATATCC	B-0106	WGS_i5_549	GGCGTACT		G04	B-0089	WGS_I7_309	CCTAGATA	B-0106	WGS_i5_549	GGCGTACT		G04	B-0111	WGS_i7_159	ATACCTAC	B-0106	WGS_i5_549	GGCGTACT
	H04	B-0058	WGS_i7_220	CAATATCC	B-0107	WGS_i5_650	TCGATTCC		H04	B-0089	WGS_I7_309	CCTAGATA	B-0107	WGS_i5_650	TCGATTCC		H04	B-0111	WGS_i7_159	ATACCTAC	B-0107	WGS_i5_650	TCGATTCC
	A05	B-0059	WGS_i7_290	CCGCCGCA	B-0100	WGS_i5_1	AACCAACG		A05	B-0090	WGS_I7_381	CGTTCCAT	B-0100	WGS_i5_1	AACCAACG		A05	B-0112	WGS_i7_371	CGGTAGGT	B-0100	WGS_i5_1	AACCAACG
	B05	B-0059	WGS_i7_290	CCGCCGCA	B-0101	WGS_i5_68	AATTCTAG		B05	B-0090	WGS_I7_381	CGTTCCAT	B-0101	WGS_i5_68	AATTCTAG		B05	B-0112	WGS_i7_371	CGGTAGGT	B-0101	WGS_i5_68	AATTCTAG
	C05	B-0059	WGS_i7_290	CCGCCGCA	B-0102	WGS_i5_123	AGAACCGA		C05	B-0090	WGS_I7_381	CGTTCCAT	B-0102	WGS_i5_123	AGAACCGA		C05	B-0112	WGS_i7_371	CGGTAGGT	B-0102	WGS_i5_123	AGAACCGA
	D05	B-0059	WGS_i7_290	CCGCCGCA	B-0103	WGS_i5_304	CCGAATGC		D05	B-0090	WGS_I7_381	CGTTCCAT	B-0103	WGS_i5_304	CCGAATGC		D05	B-0112	WGS_i7_371	CGGTAGGT	B-0103	WGS_i5_304	CCGAATGC
	E05	B-0059	WGS_i7_290	CCGCCGCA	B-0104	WGS_i5_334	CCTGCCTT		E05	B-0090	WGS_I7_381	CGTTCCAT	B-0104	WGS_i5_334	CCTGCCTT		E05	B-0112	WGS_i7_371	CGGTAGGT	B-0104	WGS_i5_334	CCTGCCTT
	F05	B-0059	WGS_i7_290	CCGCCGCA	B-0105	WGS_i5_537	GGATGGTA		F05	B-0090	WGS_I7_381	CGTTCCAT	B-0105	WGS_i5_537	GGATGGTA		F05	B-0112	WGS_i7_371	CGGTAGGT	B-0105	WGS_i5_537	GGATGGTA
	G05	B-0059	WGS_i7_290	CCGCCGCA	B-0106	WGS_i5_549	GGCGTACT		G05	B-0090	WGS_I7_381	CGTTCCAT	B-0106	WGS_i5_549	GGCGTACT		G05	B-0112	WGS_i7_371	CGGTAGGT	B-0106	WGS_i5_549	GGCGTACT
	H05	B-0059	WGS_i7_290	CCGCCGCA	B-0107	WGS_i5_650	TCGATTCC		H05	B-0090	WGS_I7_381	CGTTCCAT	B-0107	WGS_i5_650	TCGATTCC		H05	B-0112	WGS_i7_371	CGGTAGGT	B-0107	WGS_i5_650	TCGATTCC
	A06	B-0060	WGS_i7_341	CGATTCGG	B-0100	WGS_i5_1	AACCAACG		A06	B-0091	WGS_I7_423	CTGGTTCG	B-0100	WGS_i5_1	AACCAACG		A06	B-0113	WGS_i7_390	CTAGTACC	B-0100	WGS_i5_1	AACCAACG
	B06	B-0060	WGS_i7_341	CGATTCGG	B-0101	WGS_i5_68	AATTCTAG		B06	B-0091	WGS_I7_423	CTGGTTCG	B-0101	WGS_i5_68	AATTCTAG		B06	B-0113	WGS_i7_390	CTAGTACC	B-0101	WGS_i5_68	AATTCTAG
	C06	B-0060	WGS_i7_341	CGATTCGG	B-0102	WGS_i5_123	AGAACCGA		C06	B-0091	WGS_I7_423	CTGGTTCG	B-0102	WGS_i5_123	AGAACCGA		C06	B-0113	WGS_i7_390	CTAGTACC	B-0102	WGS_i5_123	AGAACCGA
	D06	B-0060	WGS_i7_341	CGATTCGG	B-0103	WGS_i5_304	CCGAATGC		D06	B-0091	WGS_I7_423	CTGGTTCG	B-0103	WGS_i5_304	CCGAATGC		D06	B-0113	WGS_i7_390	CTAGTACC	B-0103	WGS_i5_304	CCGAATGC
	E06	B-0060	WGS_i7_341	CGATTCGG	B-0104	WGS_i5_334	CCTGCCTT		E06	B-0091	WGS_I7_423	CTGGTTCG	B-0104	WGS_i5_334	CCTGCCTT		E06	B-0113	WGS_i7_390	CTAGTACC	B-0104	WGS_i5_334	CCTGCCTT
	F06	B-0060	WGS_i7_341	CGATTCGG	B-0105	WGS_i5_537	GGATGGTA		F06	B-0091	WGS_I7_423	CTGGTTCG	B-0105	WGS_i5_537	GGATGGTA		F06	B-0113	WGS_i7_390	CTAGTACC	B-0105	WGS_i5_537	GGATGGTA
	G06	B-0060	WGS_i7_341	CGATTCGG	B-0106	WGS_i5_549	GGCGTACT		G06	B-0091	WGS_I7_423	CTGGTTCG	B-0106	WGS_i5_549	GGCGTACT		G06	B-0113	WGS_i7_390	CTAGTACC	B-0106	WGS_i5_549	GGCGTACT
	H06	B-0060	WGS_i7_341	CGATTCGG	B-0107	WGS_i5_650	TCGATTCC		H06	B-0091	WGS_I7_423	CTGGTTCG	B-0107	WGS_i5_650	TCGATTCC		H06	B-0113	WGS_i7_390	CTAGTACC	B-0107	WGS_i5_650	TCGATTCC
	A07	B-0061	WGS_i7_435	GAAGAACG	B-0100	WGS_i5_1	AACCAACG		A07	B-0092	WGS_I7_533	GGATTACC	B-0100	WGS_i5_1	AACCAACG		A07	B-0114	WGS_i7_532	GGATGCTA	B-0100	WGS_i5_1	AACCAACG
	B07	B-0061	WGS_i7_435	GAAGAACG	B-0101	WGS_i5_68	AATTCTAG		B07	B-0092	WGS_I7_533	GGATTACC	B-0101	WGS_i5_68	AATTCTAG		B07	B-0114	WGS_i7_532	GGATGCTA	B-0101	WGS_i5_68	AATTCTAG
	C07	B-0061	WGS_i7_435	GAAGAACG	B-0102	WGS_i5_123	AGAACCGA		C07	B-0092	WGS_I7_533	GGATTACC	B-0102	WGS_i5_123	AGAACCGA		C07	B-0114	WGS_i7_532	GGATGCTA	B-0102	WGS_i5_123	AGAACCGA
	D07	B-0061	WGS_i7_435	GAAGAACG	B-0103	WGS_i5_304	CCGAATGC		D07	B-0092	WGS_I7_533	GGATTACC	B-0103	WGS_i5_304	CCGAATGC		D07	B-0114	WGS_i7_532	GGATGCTA	B-0103	WGS_i5_304	CCGAATGC
	E07	B-0061	WGS_i7_435	GAAGAACG	B-0104	WGS_i5_334	CCTGCCTT		E07	B-0092	WGS_I7_533	GGATTACC	B-0104	WGS_i5_334	CCTGCCTT		E07	B-0114	WGS_i7_532	GGATGCTA	B-0104	WGS_i5_334	CCTGCCTT
	F07	B-0061	WGS_i7_435	GAAGAACG	B-0105	WGS_i5_537	GGATGGTA		F07	B-0092	WGS_I7_533	GGATTACC	B-0105	WGS_i5_537	GGATGGTA		F07	B-0114	WGS_i7_532	GGATGCTA	B-0105	WGS_i5_537	GGATGGTA
	G07	B-0061	WGS_i7_435	GAAGAACG	B-0106	WGS_i5_549	GGCGTACT		G07	B-0092	WGS_I7_533	GGATTACC	B-0106	WGS_i5_549	GGCGTACT		G07	B-0114	WGS_i7_532	GGATGCTA	B-0106	WGS_i5_549	GGCGTACT
	H07	B-0061	WGS_i7_435	GAAGAACG	B-0107	WGS_i5_650	TCGATTCC		H07	B-0092	WGS_I7_533	GGATTACC	B-0107	WGS_i5_650	TCGATTCC		H07	B-0114	WGS_i7_532	GGATGCTA	B-0107	WGS_i5_650	TCGATTCC
	A08	B-0062	WGS_i7_574	GTCTCGTT	B-0100	WGS_i5_1	AACCAACG		A08	B-0093	WGS_I7_546	GGTATCTA	B-0100	WGS_i5_1	AACCAACG		A08	B-0115	WGS_i7_554	GGTTCTGA	B-0100	WGS_i5_1	AACCAACG
	B08	B-0062	WGS_i7_574	GTCTCGTT	B-0101	WGS_i5_68	AATTCTAG		B08	B-0093	WGS_I7_546	GGTATCTA	B-0101	WGS_i5_68	AATTCTAG		B08	B-0115	WGS_i7_554	GGTTCTGA	B-0101	WGS_i5_68	AATTCTAG
	C08	B-0062	WGS_i7_574	GTCTCGTT	B-0102	WGS_i5_123	AGAACCGA		C08	B-0093	WGS_I7_546	GGTATCTA	B-0102	WGS_i5_123	AGAACCGA		C08	B-0115	WGS_i7_554	GGTTCTGA	B-0102	WGS_i5_123	AGAACCGA
	D08	B-0062	WGS_i7_574	GTCTCGTT	B-0103	WGS_i5_304	CCGAATGC		D08	B-0093	WGS_I7_546	GGTATCTA	B-0103	WGS_i5_304	CCGAATGC		D08	B-0115	WGS_i7_554	GGTTCTGA	B-0103	WGS_i5_304	CCGAATGC
	E08	B-0062	WGS_i7_574	GTCTCGTT	B-0104	WGS_i5_334	CCTGCCTT		E08	B-0093	WGS_I7_546	GGTATCTA	B-0104	WGS_i5_334	CCTGCCTT		E08	B-0115	WGS_i7_554	GGTTCTGA	B-0104	WGS_i5_334	CCTGCCTT
	F08	B-0062	WGS_i7_574	GTCTCGTT	B-0105	WGS_i5_537	GGATGGTA		F08	B-0093	WGS_I7_546	GGTATCTA	B-0105	WGS_i5_537	GGATGGTA		F08	B-0115	WGS_i7_554	GGTTCTGA	B-0105	WGS_i5_537	GGATGGTA
	G08	B-0062	WGS_i7_574	GTCTCGTT	B-0106	WGS_i5_549	GGCGTACT		G08	B-0093	WGS_I7_546	GGTATCTA	B-0106	WGS_i5_549	GGCGTACT		G08	B-0115	WGS_i7_554	GGTTCTGA	B-0106	WGS_i5_549	GGCGTACT
	H08	B-0062	WGS_i7_574	GTCTCGTT	B-0107	WGS_i5_650	TCGATTCC		H08	B-0093	WGS_I7_546	GGTATCTA	B-0107	WGS_i5_650	TCGATTCC		H08	B-0115	WGS_i7_554	GGTTCTGA	B-0107	WGS_i5_650	TCGATTCC
	A09	B-0063	WGS_i7_579	GTTAGCGG	B-0100	WGS_i5_1	AACCAACG		A09	B-0094	WGS_I7_571	GTCGCTAG	B-0100	WGS_i5_1	AACCAACG		A09	B-0116	WGS_i7_620	TATCCTCG	B-0100	WGS_i5_1	AACCAACG
	B09	B-0063	WGS_i7_579	GTTAGCGG	B-0101	WGS_i5_68	AATTCTAG		B09	B-0094	WGS_I7_571	GTCGCTAG	B-0101	WGS_i5_68	AATTCTAG		B09	B-0116	WGS_i7_620	TATCCTCG	B-0101	WGS_i5_68	AATTCTAG
	C09	B-0063	WGS_i7_579	GTTAGCGG	B-0102	WGS_i5_123	AGAACCGA		C09	B-0094	WGS_I7_571	GTCGCTAG	B-0102	WGS_i5_123	AGAACCGA		C09	B-0116	WGS_i7_620	TATCCTCG	B-0102	WGS_i5_123	AGAACCGA
	D09	B-0063	WGS_i7_579	GTTAGCGG	B-0103	WGS_i5_304	CCGAATGC		D09	B-0094	WGS_I7_571	GTCGCTAG	B-0103	WGS_i5_304	CCGAATGC		D09	B-0116	WGS_i7_620	TATCCTCG	B-0103	WGS_i5_304	CCGAATGC
	E09	B-0063	WGS_i7_579	GTTAGCGG	B-0104	WGS_i5_334	CCTGCCTT		E09	B-0094	WGS_I7_571	GTCGCTAG	B-0104	WGS_i5_334	CCTGCCTT		E09	B-0116	WGS_i7_620	TATCCTCG	B-0104	WGS_i5_334	CCTGCCTT
	F09	B-0063	WGS_i7_579	GTTAGCGG	B-0105	WGS_i5_537	GGATGGTA		F09	B-0094	WGS_I7_571	GTCGCTAG	B-0105	WGS_i5_537	GGATGGTA		F09	B-0116	WGS_i7_620	TATCCTCG	B-0105	WGS_i5_537	GGATGGTA
	G09	B-0063	WGS_i7_579	GTTAGCGG	B-0106	WGS_i5_549	GGCGTACT		G09	B-0094	WGS_I7_571	GTCGCTAG	B-0106	WGS_i5_549	GGCGTACT		G09	B-0116	WGS_i7_620	TATCCTCG	B-0106	WGS_i5_549	GGCGTACT
	H09	B-0063	WGS_i7_579	GTTAGCGG	B-0107	WGS_i5_650	TCGATTCC		H09	B-0094	WGS_I7_571	GTCGCTAG	B-0107	WGS_i5_650	TCGATTCC		H09	B-0116	WGS_i7_620	TATCCTCG	B-0107	WGS_i5_650	TCGATTCC
	A10	B-0064	WGS_i7_586	GTTGGAAT	B-0100	WGS_i5_1	AACCAACG		A10	B-0095	WGS_I7_627	TCAGAGAT	B-0100	WGS_i5_1	AACCAACG		A10	B-0117	WGS_i7_645	TCGAGAAG	B-0100	WGS_i5_1	AACCAACG
	B10	B-0064	WGS_i7_586	GTTGGAAT	B-0101	WGS_i5_68	AATTCTAG		B10	B-0095	WGS_I7_627	TCAGAGAT	B-0101	WGS_i5_68	AATTCTAG		B10	B-0117	WGS_i7_645	TCGAGAAG	B-0101	WGS_i5_68	AATTCTAG
	C10	B-0064	WGS_i7_586	GTTGGAAT	B-0102	WGS_i5_123	AGAACCGA		C10	B-0095	WGS_I7_627	TCAGAGAT	B-0102	WGS_i5_123	AGAACCGA		C10	B-0117	WGS_i7_645	TCGAGAAG	B-0102	WGS_i5_123	AGAACCGA
	D10	B-0064	WGS_i7_586	GTTGGAAT	B-0103	WGS_i5_304	CCGAATGC		D10	B-0095	WGS_I7_627	TCAGAGAT	B-0103	WGS_i5_304	CCGAATGC		D10	B-0117	WGS_i7_645	TCGAGAAG	B-0103	WGS_i5_304	CCGAATGC
	E10	B-0064	WGS_i7_586	GTTGGAAT	B-0104	WGS_i5_334	CCTGCCTT		E10	B-0095	WGS_I7_627	TCAGAGAT	B-0104	WGS_i5_334	CCTGCCTT		E10	B-0117	WGS_i7_645	TCGAGAAG	B-0104	WGS_i5_334	CCTGCCTT
	F10	B-0064	WGS_i7_586	GTTGGAAT	B-0105	WGS_i5_537	GGATGGTA		F10	B-0095	WGS_I7_627	TCAGAGAT	B-0105	WGS_i5_537	GGATGGTA		F10	B-0117	WGS_i7_645	TCGAGAAG	B-0105	WGS_i5_537	GGATGGTA
	G10	B-0064	WGS_i7_586	GTTGGAAT	B-0106	WGS_i5_549	GGCGTACT		G10	B-0095	WGS_I7_627	TCAGAGAT	B-0106	WGS_i5_549	GGCGTACT		G10	B-0117	WGS_i7_645	TCGAGAAG	B-0106	WGS_i5_549	GGCGTACT
	H10	B-0064	WGS_i7_586	GTTGGAAT	B-0107	WGS_i5_650	TCGATTCC		H10	B-0095	WGS_I7_627	TCAGAGAT	B-0107	WGS_i5_650	TCGATTCC		H10	B-0117	WGS_i7_645	TCGAGAAG	B-0107	WGS_i5_650	TCGATTCC
	A11	B-0065	WGS_i7_673	TGCGTATC	B-0100	WGS_i5_1	AACCAACG		A11	B-0096	WGS_I7_652	TCTATGGA	B-0100	WGS_i5_1	AACCAACG		A11	B-0118	WGS_i7_658	TCTGGCGG	B-0100	WGS_i5_1	AACCAACG
	B11	B-0065	WGS_i7_673	TGCGTATC	B-0101	WGS_i5_68	AATTCTAG		B11	B-0096	WGS_I7_652	TCTATGGA	B-0101	WGS_i5_68	AATTCTAG		B11	B-0118	WGS_i7_658	TCTGGCGG	B-0101	WGS_i5_68	AATTCTAG
	C11	B-0065	WGS_i7_673	TGCGTATC	B-0102	WGS_i5_123	AGAACCGA		C11	B-0096	WGS_I7_652	TCTATGGA	B-0102	WGS_i5_123	AGAACCGA		C11	B-0118	WGS_i7_658	TCTGGCGG	B-0102	WGS_i5_123	AGAACCGA
	D11	B-0065	WGS_i7_673	TGCGTATC	B-0103	WGS_i5_304	CCGAATGC		D11	B-0096	WGS_I7_652	TCTATGGA	B-0103	WGS_i5_304	CCGAATGC		D11	B-0118	WGS_i7_658	TCTGGCGG	B-0103	WGS_i5_304	CCGAATGC
	E11	B-0065	WGS_i7_673	TGCGTATC	B-0104	WGS_i5_334	CCTGCCTT		E11	B-0096	WGS_I7_652	TCTATGGA	B-0104	WGS_i5_334	CCTGCCTT		E11	B-0118	WGS_i7_658	TCTGGCGG	B-0104	WGS_i5_334	CCTGCCTT
	F11	B-0065	WGS_i7_673	TGCGTATC	B-0105	WGS_i5_537	GGATGGTA		F11	B-0096	WGS_I7_652	TCTATGGA	B-0105	WGS_i5_537	GGATGGTA		F11	B-0118	WGS_i7_658	TCTGGCGG	B-0105	WGS_i5_537	GGATGGTA
	G11	B-0065	WGS_i7_673	TGCGTATC	B-0106	WGS_i5_549	GGCGTACT		G11	B-0096	WGS_I7_652	TCTATGGA	B-0106	WGS_i5_549	GGCGTACT		G11	B-0118	WGS_i7_658	TCTGGCGG	B-0106	WGS_i5_549	GGCGTACT
	H11	B-0065	WGS_i7_673	TGCGTATC	B-0107	WGS_i5_650	TCGATTCC		H11	B-0096	WGS_I7_652	TCTATGGA	B-0107	WGS_i5_650	TCGATTCC		H11	B-0118	WGS_i7_658	TCTGGCGG	B-0107	WGS_i5_650	TCGATTCC
	A12	B-0066	WGS_i7_744	TTGCTTGC	B-0100	WGS_i5_1	AACCAACG		A12	B-0097	WGS_I7_666	TGAGGTTC	B-0100	WGS_i5_1	AACCAACG		A12	B-0119	WGS_i7_659	TCTTAGCT	B-0100	WGS_i5_1	AACCAACG
	B12	B-0066	WGS_i7_744	TTGCTTGC	B-0101	WGS_i5_68	AATTCTAG		B12	B-0097	WGS_I7_666	TGAGGTTC	B-0101	WGS_i5_68	AATTCTAG		B12	B-0119	WGS_i7_659	TCTTAGCT	B-0101	WGS_i5_68	AATTCTAG
	C12	B-0066	WGS_i7_744	TTGCTTGC	B-0102	WGS_i5_123	AGAACCGA		C12	B-0097	WGS_I7_666	TGAGGTTC	B-0102	WGS_i5_123	AGAACCGA		C12	B-0119	WGS_i7_659	TCTTAGCT	B-0102	WGS_i5_123	AGAACCGA
	D12	B-0066	WGS_i7_744	TTGCTTGC	B-0103	WGS_i5_304	CCGAATGC		D12	B-0097	WGS_I7_666	TGAGGTTC	B-0103	WGS_i5_304	CCGAATGC		D12	B-0119	WGS_i7_659	TCTTAGCT	B-0103	WGS_i5_304	CCGAATGC
	E12	B-0066	WGS_i7_744	TTGCTTGC	B-0104	WGS_i5_334	CCTGCCTT		E12	B-0097	WGS_I7_666	TGAGGTTC	B-0104	WGS_i5_334	CCTGCCTT		E12	B-0119	WGS_i7_659	TCTTAGCT	B-0104	WGS_i5_334	CCTGCCTT
	F12	B-0066	WGS_i7_744	TTGCTTGC	B-0105	WGS_i5_537	GGATGGTA		F12	B-0097	WGS_I7_666	TGAGGTTC	B-0105	WGS_i5_537	GGATGGTA		F12	B-0119	WGS_i7_659	TCTTAGCT	B-0105	WGS_i5_537	GGATGGTA
	G12	B-0066	WGS_i7_744	TTGCTTGC	B-0106	WGS_i5_549	GGCGTACT		G12	B-0097	WGS_I7_666	TGAGGTTC	B-0106	WGS_i5_549	GGCGTACT		G12	B-0119	WGS_i7_659	TCTTAGCT	B-0106	WGS_i5_549	GGCGTACT
	H12	B-0066	WGS_i7_744	TTGCTTGC	B-0107	WGS_i5_650	TCGATTCC		H12	B-0097	WGS_I7_666	TGAGGTTC	B-0107	WGS_i5_650	TCGATTCC		H12	B-0119	WGS_i7_659	TCTTAGCT	B-0107	WGS_i5_650	TCGATTCC

## Sheet: Indicies- NovaSeq v1.5, NextSeq
INDICIES FOR NOVASEQ v1.5 onwards AND NEXTSEQ
(All i7 and i5 sequences are in reverse complement)
index 1 (i7) is always read as reverse complement of the sequence in TruSeq or Nextera style PCR oligos
index 2 (i5) is read in forward direction of TruSeq or Nextera PCR oligos for NovaSeq v1, Miseq, HS4000 SE (single-end)
index 2 (i5) is read as reverse complement of barcoded PCR oligos for NovaSeq v1.5, NextSeq, iSeq, and HS4000 PE runs
How should I submit the barcode sequence information? In which direction will they be sequenced?
Illumina indexed sequencing summary
		Layout 1		Reverse comp			Reverse comp			Layout 2								Layout 3
	A01	B-0055	WGS_i7_3	AACCATAA	B-0031	WGS_i5_3	GCATGGTT		A01	B-0086	WGS_I7_2	AACCAGGT	B-0031	WGS_i5_3	GCATGGTT		A01	B-0108	WGS_i7_4	AACCGAAC	B-0031	WGS_i5_3	GCATGGTT
	B01	B-0055	WGS_i7_3	AACCATAA	B-0032	WGS_i5_139	CAGGCTCT		B01	B-0086	WGS_I7_2	AACCAGGT	B-0032	WGS_i5_139	CAGGCTCT		B01	B-0108	WGS_i7_4	AACCGAAC	B-0032	WGS_i5_139	CAGGCTCT
	C01	B-0055	WGS_i7_3	AACCATAA	B-0033	WGS_i5_197	ATGGCTAT		C01	B-0086	WGS_I7_2	AACCAGGT	B-0033	WGS_i5_197	ATGGCTAT		C01	B-0108	WGS_i7_4	AACCGAAC	B-0033	WGS_i5_197	ATGGCTAT
	D01	B-0055	WGS_i7_3	AACCATAA	B-0034	WGS_i5_321	GGTTACGG		D01	B-0086	WGS_I7_2	AACCAGGT	B-0034	WGS_i5_321	GGTTACGG		D01	B-0108	WGS_i7_4	AACCGAAC	B-0034	WGS_i5_321	GGTTACGG
	E01	B-0055	WGS_i7_3	AACCATAA	B-0035	WGS_i5_480	TTAAGATC		E01	B-0086	WGS_I7_2	AACCAGGT	B-0035	WGS_i5_480	TTAAGATC		E01	B-0108	WGS_i7_4	AACCGAAC	B-0035	WGS_i5_480	TTAAGATC
	F01	B-0055	WGS_i7_3	AACCATAA	B-0036	WGS_i5_566	CCTCAACC		F01	B-0086	WGS_I7_2	AACCAGGT	B-0036	WGS_i5_566	CCTCAACC		F01	B-0108	WGS_i7_4	AACCGAAC	B-0036	WGS_i5_566	CCTCAACC
	G01	B-0055	WGS_i7_3	AACCATAA	B-0037	WGS_i5_577	AGCCTGAC		G01	B-0086	WGS_I7_2	AACCAGGT	B-0037	WGS_i5_577	AGCCTGAC		G01	B-0108	WGS_i7_4	AACCGAAC	B-0037	WGS_i5_577	AGCCTGAC
	H01	B-0055	WGS_i7_3	AACCATAA	B-0038	WGS_i5_651	TACGGCGA		H01	B-0086	WGS_I7_2	AACCAGGT	B-0038	WGS_i5_651	TACGGCGA		H01	B-0108	WGS_i7_4	AACCGAAC	B-0038	WGS_i5_651	TACGGCGA
	A02	B-0056	WGS_i7_51	ACCAGCAA	B-0031	WGS_i5_3	GCATGGTT		A02	B-0087	WGS_I7_19	AAGAACCG	B-0031	WGS_i5_3	GCATGGTT		A02	B-0109	WGS_i7_5	AACCTATA	B-0031	WGS_i5_3	GCATGGTT
	B02	B-0056	WGS_i7_51	ACCAGCAA	B-0032	WGS_i5_139	CAGGCTCT		B02	B-0087	WGS_I7_19	AAGAACCG	B-0032	WGS_i5_139	CAGGCTCT		B02	B-0109	WGS_i7_5	AACCTATA	B-0032	WGS_i5_139	CAGGCTCT
	C02	B-0056	WGS_i7_51	ACCAGCAA	B-0033	WGS_i5_197	ATGGCTAT		C02	B-0087	WGS_I7_19	AAGAACCG	B-0033	WGS_i5_197	ATGGCTAT		C02	B-0109	WGS_i7_5	AACCTATA	B-0033	WGS_i5_197	ATGGCTAT
	D02	B-0056	WGS_i7_51	ACCAGCAA	B-0034	WGS_i5_321	GGTTACGG		D02	B-0087	WGS_I7_19	AAGAACCG	B-0034	WGS_i5_321	GGTTACGG		D02	B-0109	WGS_i7_5	AACCTATA	B-0034	WGS_i5_321	GGTTACGG
	E02	B-0056	WGS_i7_51	ACCAGCAA	B-0035	WGS_i5_480	TTAAGATC		E02	B-0087	WGS_I7_19	AAGAACCG	B-0035	WGS_i5_480	TTAAGATC		E02	B-0109	WGS_i7_5	AACCTATA	B-0035	WGS_i5_480	TTAAGATC
	F02	B-0056	WGS_i7_51	ACCAGCAA	B-0036	WGS_i5_566	CCTCAACC		F02	B-0087	WGS_I7_19	AAGAACCG	B-0036	WGS_i5_566	CCTCAACC		F02	B-0109	WGS_i7_5	AACCTATA	B-0036	WGS_i5_566	CCTCAACC
	G02	B-0056	WGS_i7_51	ACCAGCAA	B-0037	WGS_i5_577	AGCCTGAC		G02	B-0087	WGS_I7_19	AAGAACCG	B-0037	WGS_i5_577	AGCCTGAC		G02	B-0109	WGS_i7_5	AACCTATA	B-0037	WGS_i5_577	AGCCTGAC
	H02	B-0056	WGS_i7_51	ACCAGCAA	B-0038	WGS_i5_651	TACGGCGA		H02	B-0087	WGS_I7_19	AAGAACCG	B-0038	WGS_i5_651	TACGGCGA		H02	B-0109	WGS_i7_5	AACCTATA	B-0038	WGS_i5_651	TACGGCGA
	A03	B-0057	WGS_i7_71	ACGCCGTT	B-0031	WGS_i5_3	GCATGGTT		A03	B-0088	WGS_I7_20	AAGACCGC	B-0031	WGS_i5_3	GCATGGTT		A03	B-0110	WGS_i7_49	ACCAAGTT	B-0031	WGS_i5_3	GCATGGTT
	B03	B-0057	WGS_i7_71	ACGCCGTT	B-0032	WGS_i5_139	CAGGCTCT		B03	B-0088	WGS_I7_20	AAGACCGC	B-0032	WGS_i5_139	CAGGCTCT		B03	B-0110	WGS_i7_49	ACCAAGTT	B-0032	WGS_i5_139	CAGGCTCT
	C03	B-0057	WGS_i7_71	ACGCCGTT	B-0033	WGS_i5_197	ATGGCTAT		C03	B-0088	WGS_I7_20	AAGACCGC	B-0033	WGS_i5_197	ATGGCTAT		C03	B-0110	WGS_i7_49	ACCAAGTT	B-0033	WGS_i5_197	ATGGCTAT
	D03	B-0057	WGS_i7_71	ACGCCGTT	B-0034	WGS_i5_321	GGTTACGG		D03	B-0088	WGS_I7_20	AAGACCGC	B-0034	WGS_i5_321	GGTTACGG		D03	B-0110	WGS_i7_49	ACCAAGTT	B-0034	WGS_i5_321	GGTTACGG
	E03	B-0057	WGS_i7_71	ACGCCGTT	B-0035	WGS_i5_480	TTAAGATC		E03	B-0088	WGS_I7_20	AAGACCGC	B-0035	WGS_i5_480	TTAAGATC		E03	B-0110	WGS_i7_49	ACCAAGTT	B-0035	WGS_i5_480	TTAAGATC
	F03	B-0057	WGS_i7_71	ACGCCGTT	B-0036	WGS_i5_566	CCTCAACC		F03	B-0088	WGS_I7_20	AAGACCGC	B-0036	WGS_i5_566	CCTCAACC		F03	B-0110	WGS_i7_49	ACCAAGTT	B-0036	WGS_i5_566	CCTCAACC
	G03	B-0057	WGS_i7_71	ACGCCGTT	B-0037	WGS_i5_577	AGCCTGAC		G03	B-0088	WGS_I7_20	AAGACCGC	B-0037	WGS_i5_577	AGCCTGAC		G03	B-0110	WGS_i7_49	ACCAAGTT	B-0037	WGS_i5_577	AGCCTGAC
	H03	B-0057	WGS_i7_71	ACGCCGTT	B-0038	WGS_i5_651	TACGGCGA		H03	B-0088	WGS_I7_20	AAGACCGC	B-0038	WGS_i5_651	TACGGCGA		H03	B-0110	WGS_i7_49	ACCAAGTT	B-0038	WGS_i5_651	TACGGCGA
	A04	B-0058	WGS_i7_220	CAATATCC	B-0031	WGS_i5_3	GCATGGTT		A04	B-0089	WGS_I7_309	CCTAGATA	B-0031	WGS_i5_3	GCATGGTT		A04	B-0111	WGS_i7_159	ATACCTAC	B-0031	WGS_i5_3	GCATGGTT
	B04	B-0058	WGS_i7_220	CAATATCC	B-0032	WGS_i5_139	CAGGCTCT		B04	B-0089	WGS_I7_309	CCTAGATA	B-0032	WGS_i5_139	CAGGCTCT		B04	B-0111	WGS_i7_159	ATACCTAC	B-0032	WGS_i5_139	CAGGCTCT
	C04	B-0058	WGS_i7_220	CAATATCC	B-0033	WGS_i5_197	ATGGCTAT		C04	B-0089	WGS_I7_309	CCTAGATA	B-0033	WGS_i5_197	ATGGCTAT		C04	B-0111	WGS_i7_159	ATACCTAC	B-0033	WGS_i5_197	ATGGCTAT
	D04	B-0058	WGS_i7_220	CAATATCC	B-0034	WGS_i5_321	GGTTACGG		D04	B-0089	WGS_I7_309	CCTAGATA	B-0034	WGS_i5_321	GGTTACGG		D04	B-0111	WGS_i7_159	ATACCTAC	B-0034	WGS_i5_321	GGTTACGG
	E04	B-0058	WGS_i7_220	CAATATCC	B-0035	WGS_i5_480	TTAAGATC		E04	B-0089	WGS_I7_309	CCTAGATA	B-0035	WGS_i5_480	TTAAGATC		E04	B-0111	WGS_i7_159	ATACCTAC	B-0035	WGS_i5_480	TTAAGATC
	F04	B-0058	WGS_i7_220	CAATATCC	B-0036	WGS_i5_566	CCTCAACC		F04	B-0089	WGS_I7_309	CCTAGATA	B-0036	WGS_i5_566	CCTCAACC		F04	B-0111	WGS_i7_159	ATACCTAC	B-0036	WGS_i5_566	CCTCAACC
	G04	B-0058	WGS_i7_220	CAATATCC	B-0037	WGS_i5_577	AGCCTGAC		G04	B-0089	WGS_I7_309	CCTAGATA	B-0037	WGS_i5_577	AGCCTGAC		G04	B-0111	WGS_i7_159	ATACCTAC	B-0037	WGS_i5_577	AGCCTGAC
	H04	B-0058	WGS_i7_220	CAATATCC	B-0038	WGS_i5_651	TACGGCGA		H04	B-0089	WGS_I7_309	CCTAGATA	B-0038	WGS_i5_651	TACGGCGA		H04	B-0111	WGS_i7_159	ATACCTAC	B-0038	WGS_i5_651	TACGGCGA
	A05	B-0059	WGS_i7_290	CCGCCGCA	B-0031	WGS_i5_3	GCATGGTT		A05	B-0090	WGS_I7_381	CGTTCCAT	B-0031	WGS_i5_3	GCATGGTT		A05	B-0112	WGS_i7_371	CGGTAGGT	B-0031	WGS_i5_3	GCATGGTT
	B05	B-0059	WGS_i7_290	CCGCCGCA	B-0032	WGS_i5_139	CAGGCTCT		B05	B-0090	WGS_I7_381	CGTTCCAT	B-0032	WGS_i5_139	CAGGCTCT		B05	B-0112	WGS_i7_371	CGGTAGGT	B-0032	WGS_i5_139	CAGGCTCT
	C05	B-0059	WGS_i7_290	CCGCCGCA	B-0033	WGS_i5_197	ATGGCTAT		C05	B-0090	WGS_I7_381	CGTTCCAT	B-0033	WGS_i5_197	ATGGCTAT		C05	B-0112	WGS_i7_371	CGGTAGGT	B-0033	WGS_i5_197	ATGGCTAT
	D05	B-0059	WGS_i7_290	CCGCCGCA	B-0034	WGS_i5_321	GGTTACGG		D05	B-0090	WGS_I7_381	CGTTCCAT	B-0034	WGS_i5_321	GGTTACGG		D05	B-0112	WGS_i7_371	CGGTAGGT	B-0034	WGS_i5_321	GGTTACGG
	E05	B-0059	WGS_i7_290	CCGCCGCA	B-0035	WGS_i5_480	TTAAGATC		E05	B-0090	WGS_I7_381	CGTTCCAT	B-0035	WGS_i5_480	TTAAGATC		E05	B-0112	WGS_i7_371	CGGTAGGT	B-0035	WGS_i5_480	TTAAGATC
	F05	B-0059	WGS_i7_290	CCGCCGCA	B-0036	WGS_i5_566	CCTCAACC		F05	B-0090	WGS_I7_381	CGTTCCAT	B-0036	WGS_i5_566	CCTCAACC		F05	B-0112	WGS_i7_371	CGGTAGGT	B-0036	WGS_i5_566	CCTCAACC
	G05	B-0059	WGS_i7_290	CCGCCGCA	B-0037	WGS_i5_577	AGCCTGAC		G05	B-0090	WGS_I7_381	CGTTCCAT	B-0037	WGS_i5_577	AGCCTGAC		G05	B-0112	WGS_i7_371	CGGTAGGT	B-0037	WGS_i5_577	AGCCTGAC
	H05	B-0059	WGS_i7_290	CCGCCGCA	B-0038	WGS_i5_651	TACGGCGA		H05	B-0090	WGS_I7_381	CGTTCCAT	B-0038	WGS_i5_651	TACGGCGA		H05	B-0112	WGS_i7_371	CGGTAGGT	B-0038	WGS_i5_651	TACGGCGA
	A06	B-0060	WGS_i7_341	CGATTCGG	B-0031	WGS_i5_3	GCATGGTT		A06	B-0091	WGS_I7_423	CTGGTTCG	B-0031	WGS_i5_3	GCATGGTT		A06	B-0113	WGS_i7_390	CTAGTACC	B-0031	WGS_i5_3	GCATGGTT
	B06	B-0060	WGS_i7_341	CGATTCGG	B-0032	WGS_i5_139	CAGGCTCT		B06	B-0091	WGS_I7_423	CTGGTTCG	B-0032	WGS_i5_139	CAGGCTCT		B06	B-0113	WGS_i7_390	CTAGTACC	B-0032	WGS_i5_139	CAGGCTCT
	C06	B-0060	WGS_i7_341	CGATTCGG	B-0033	WGS_i5_197	ATGGCTAT		C06	B-0091	WGS_I7_423	CTGGTTCG	B-0033	WGS_i5_197	ATGGCTAT		C06	B-0113	WGS_i7_390	CTAGTACC	B-0033	WGS_i5_197	ATGGCTAT
	D06	B-0060	WGS_i7_341	CGATTCGG	B-0034	WGS_i5_321	GGTTACGG		D06	B-0091	WGS_I7_423	CTGGTTCG	B-0034	WGS_i5_321	GGTTACGG		D06	B-0113	WGS_i7_390	CTAGTACC	B-0034	WGS_i5_321	GGTTACGG
	E06	B-0060	WGS_i7_341	CGATTCGG	B-0035	WGS_i5_480	TTAAGATC		E06	B-0091	WGS_I7_423	CTGGTTCG	B-0035	WGS_i5_480	TTAAGATC		E06	B-0113	WGS_i7_390	CTAGTACC	B-0035	WGS_i5_480	TTAAGATC
	F06	B-0060	WGS_i7_341	CGATTCGG	B-0036	WGS_i5_566	CCTCAACC		F06	B-0091	WGS_I7_423	CTGGTTCG	B-0036	WGS_i5_566	CCTCAACC		F06	B-0113	WGS_i7_390	CTAGTACC	B-0036	WGS_i5_566	CCTCAACC
	G06	B-0060	WGS_i7_341	CGATTCGG	B-0037	WGS_i5_577	AGCCTGAC		G06	B-0091	WGS_I7_423	CTGGTTCG	B-0037	WGS_i5_577	AGCCTGAC		G06	B-0113	WGS_i7_390	CTAGTACC	B-0037	WGS_i5_577	AGCCTGAC
	H06	B-0060	WGS_i7_341	CGATTCGG	B-0038	WGS_i5_651	TACGGCGA		H06	B-0091	WGS_I7_423	CTGGTTCG	B-0038	WGS_i5_651	TACGGCGA		H06	B-0113	WGS_i7_390	CTAGTACC	B-0038	WGS_i5_651	TACGGCGA
	A07	B-0061	WGS_i7_435	GAAGAACG	B-0031	WGS_i5_3	GCATGGTT		A07	B-0092	WGS_I7_533	GGATTACC	B-0031	WGS_i5_3	GCATGGTT		A07	B-0114	WGS_i7_532	GGATGCTA	B-0031	WGS_i5_3	GCATGGTT
	B07	B-0061	WGS_i7_435	GAAGAACG	B-0032	WGS_i5_139	CAGGCTCT		B07	B-0092	WGS_I7_533	GGATTACC	B-0032	WGS_i5_139	CAGGCTCT		B07	B-0114	WGS_i7_532	GGATGCTA	B-0032	WGS_i5_139	CAGGCTCT
	C07	B-0061	WGS_i7_435	GAAGAACG	B-0033	WGS_i5_197	ATGGCTAT		C07	B-0092	WGS_I7_533	GGATTACC	B-0033	WGS_i5_197	ATGGCTAT		C07	B-0114	WGS_i7_532	GGATGCTA	B-0033	WGS_i5_197	ATGGCTAT
	D07	B-0061	WGS_i7_435	GAAGAACG	B-0034	WGS_i5_321	GGTTACGG		D07	B-0092	WGS_I7_533	GGATTACC	B-0034	WGS_i5_321	GGTTACGG		D07	B-0114	WGS_i7_532	GGATGCTA	B-0034	WGS_i5_321	GGTTACGG
	E07	B-0061	WGS_i7_435	GAAGAACG	B-0035	WGS_i5_480	TTAAGATC		E07	B-0092	WGS_I7_533	GGATTACC	B-0035	WGS_i5_480	TTAAGATC		E07	B-0114	WGS_i7_532	GGATGCTA	B-0035	WGS_i5_480	TTAAGATC
	F07	B-0061	WGS_i7_435	GAAGAACG	B-0036	WGS_i5_566	CCTCAACC		F07	B-0092	WGS_I7_533	GGATTACC	B-0036	WGS_i5_566	CCTCAACC		F07	B-0114	WGS_i7_532	GGATGCTA	B-0036	WGS_i5_566	CCTCAACC
	G07	B-0061	WGS_i7_435	GAAGAACG	B-0037	WGS_i5_577	AGCCTGAC		G07	B-0092	WGS_I7_533	GGATTACC	B-0037	WGS_i5_577	AGCCTGAC		G07	B-0114	WGS_i7_532	GGATGCTA	B-0037	WGS_i5_577	AGCCTGAC
	H07	B-0061	WGS_i7_435	GAAGAACG	B-0038	WGS_i5_651	TACGGCGA		H07	B-0092	WGS_I7_533	GGATTACC	B-0038	WGS_i5_651	TACGGCGA		H07	B-0114	WGS_i7_532	GGATGCTA	B-0038	WGS_i5_651	TACGGCGA
	A08	B-0062	WGS_i7_574	GTCTCGTT	B-0031	WGS_i5_3	GCATGGTT		A08	B-0093	WGS_I7_546	GGTATCTA	B-0031	WGS_i5_3	GCATGGTT		A08	B-0115	WGS_i7_554	GGTTCTGA	B-0031	WGS_i5_3	GCATGGTT
	B08	B-0062	WGS_i7_574	GTCTCGTT	B-0032	WGS_i5_139	CAGGCTCT		B08	B-0093	WGS_I7_546	GGTATCTA	B-0032	WGS_i5_139	CAGGCTCT		B08	B-0115	WGS_i7_554	GGTTCTGA	B-0032	WGS_i5_139	CAGGCTCT
	C08	B-0062	WGS_i7_574	GTCTCGTT	B-0033	WGS_i5_197	ATGGCTAT		C08	B-0093	WGS_I7_546	GGTATCTA	B-0033	WGS_i5_197	ATGGCTAT		C08	B-0115	WGS_i7_554	GGTTCTGA	B-0033	WGS_i5_197	ATGGCTAT
	D08	B-0062	WGS_i7_574	GTCTCGTT	B-0034	WGS_i5_321	GGTTACGG		D08	B-0093	WGS_I7_546	GGTATCTA	B-0034	WGS_i5_321	GGTTACGG		D08	B-0115	WGS_i7_554	GGTTCTGA	B-0034	WGS_i5_321	GGTTACGG
	E08	B-0062	WGS_i7_574	GTCTCGTT	B-0035	WGS_i5_480	TTAAGATC		E08	B-0093	WGS_I7_546	GGTATCTA	B-0035	WGS_i5_480	TTAAGATC		E08	B-0115	WGS_i7_554	GGTTCTGA	B-0035	WGS_i5_480	TTAAGATC
	F08	B-0062	WGS_i7_574	GTCTCGTT	B-0036	WGS_i5_566	CCTCAACC		F08	B-0093	WGS_I7_546	GGTATCTA	B-0036	WGS_i5_566	CCTCAACC		F08	B-0115	WGS_i7_554	GGTTCTGA	B-0036	WGS_i5_566	CCTCAACC
	G08	B-0062	WGS_i7_574	GTCTCGTT	B-0037	WGS_i5_577	AGCCTGAC		G08	B-0093	WGS_I7_546	GGTATCTA	B-0037	WGS_i5_577	AGCCTGAC		G08	B-0115	WGS_i7_554	GGTTCTGA	B-0037	WGS_i5_577	AGCCTGAC
	H08	B-0062	WGS_i7_574	GTCTCGTT	B-0038	WGS_i5_651	TACGGCGA		H08	B-0093	WGS_I7_546	GGTATCTA	B-0038	WGS_i5_651	TACGGCGA		H08	B-0115	WGS_i7_554	GGTTCTGA	B-0038	WGS_i5_651	TACGGCGA
	A09	B-0063	WGS_i7_579	GTTAGCGG	B-0031	WGS_i5_3	GCATGGTT		A09	B-0094	WGS_I7_571	GTCGCTAG	B-0031	WGS_i5_3	GCATGGTT		A09	B-0116	WGS_i7_620	TATCCTCG	B-0031	WGS_i5_3	GCATGGTT
	B09	B-0063	WGS_i7_579	GTTAGCGG	B-0032	WGS_i5_139	CAGGCTCT		B09	B-0094	WGS_I7_571	GTCGCTAG	B-0032	WGS_i5_139	CAGGCTCT		B09	B-0116	WGS_i7_620	TATCCTCG	B-0032	WGS_i5_139	CAGGCTCT
	C09	B-0063	WGS_i7_579	GTTAGCGG	B-0033	WGS_i5_197	ATGGCTAT		C09	B-0094	WGS_I7_571	GTCGCTAG	B-0033	WGS_i5_197	ATGGCTAT		C09	B-0116	WGS_i7_620	TATCCTCG	B-0033	WGS_i5_197	ATGGCTAT
	D09	B-0063	WGS_i7_579	GTTAGCGG	B-0034	WGS_i5_321	GGTTACGG		D09	B-0094	WGS_I7_571	GTCGCTAG	B-0034	WGS_i5_321	GGTTACGG		D09	B-0116	WGS_i7_620	TATCCTCG	B-0034	WGS_i5_321	GGTTACGG
	E09	B-0063	WGS_i7_579	GTTAGCGG	B-0035	WGS_i5_480	TTAAGATC		E09	B-0094	WGS_I7_571	GTCGCTAG	B-0035	WGS_i5_480	TTAAGATC		E09	B-0116	WGS_i7_620	TATCCTCG	B-0035	WGS_i5_480	TTAAGATC
	F09	B-0063	WGS_i7_579	GTTAGCGG	B-0036	WGS_i5_566	CCTCAACC		F09	B-0094	WGS_I7_571	GTCGCTAG	B-0036	WGS_i5_566	CCTCAACC		F09	B-0116	WGS_i7_620	TATCCTCG	B-0036	WGS_i5_566	CCTCAACC
	G09	B-0063	WGS_i7_579	GTTAGCGG	B-0037	WGS_i5_577	AGCCTGAC		G09	B-0094	WGS_I7_571	GTCGCTAG	B-0037	WGS_i5_577	AGCCTGAC		G09	B-0116	WGS_i7_620	TATCCTCG	B-0037	WGS_i5_577	AGCCTGAC
	H09	B-0063	WGS_i7_579	GTTAGCGG	B-0038	WGS_i5_651	TACGGCGA		H09	B-0094	WGS_I7_571	GTCGCTAG	B-0038	WGS_i5_651	TACGGCGA		H09	B-0116	WGS_i7_620	TATCCTCG	B-0038	WGS_i5_651	TACGGCGA
	A10	B-0064	WGS_i7_586	GTTGGAAT	B-0031	WGS_i5_3	GCATGGTT		A10	B-0095	WGS_I7_627	TCAGAGAT	B-0031	WGS_i5_3	GCATGGTT		A10	B-0117	WGS_i7_645	TCGAGAAG	B-0031	WGS_i5_3	GCATGGTT
	B10	B-0064	WGS_i7_586	GTTGGAAT	B-0032	WGS_i5_139	CAGGCTCT		B10	B-0095	WGS_I7_627	TCAGAGAT	B-0032	WGS_i5_139	CAGGCTCT		B10	B-0117	WGS_i7_645	TCGAGAAG	B-0032	WGS_i5_139	CAGGCTCT
	C10	B-0064	WGS_i7_586	GTTGGAAT	B-0033	WGS_i5_197	ATGGCTAT		C10	B-0095	WGS_I7_627	TCAGAGAT	B-0033	WGS_i5_197	ATGGCTAT		C10	B-0117	WGS_i7_645	TCGAGAAG	B-0033	WGS_i5_197	ATGGCTAT
	D10	B-0064	WGS_i7_586	GTTGGAAT	B-0034	WGS_i5_321	GGTTACGG		D10	B-0095	WGS_I7_627	TCAGAGAT	B-0034	WGS_i5_321	GGTTACGG		D10	B-0117	WGS_i7_645	TCGAGAAG	B-0034	WGS_i5_321	GGTTACGG
	E10	B-0064	WGS_i7_586	GTTGGAAT	B-0035	WGS_i5_480	TTAAGATC		E10	B-0095	WGS_I7_627	TCAGAGAT	B-0035	WGS_i5_480	TTAAGATC		E10	B-0117	WGS_i7_645	TCGAGAAG	B-0035	WGS_i5_480	TTAAGATC
	F10	B-0064	WGS_i7_586	GTTGGAAT	B-0036	WGS_i5_566	CCTCAACC		F10	B-0095	WGS_I7_627	TCAGAGAT	B-0036	WGS_i5_566	CCTCAACC		F10	B-0117	WGS_i7_645	TCGAGAAG	B-0036	WGS_i5_566	CCTCAACC
	G10	B-0064	WGS_i7_586	GTTGGAAT	B-0037	WGS_i5_577	AGCCTGAC		G10	B-0095	WGS_I7_627	TCAGAGAT	B-0037	WGS_i5_577	AGCCTGAC		G10	B-0117	WGS_i7_645	TCGAGAAG	B-0037	WGS_i5_577	AGCCTGAC
	H10	B-0064	WGS_i7_586	GTTGGAAT	B-0038	WGS_i5_651	TACGGCGA		H10	B-0095	WGS_I7_627	TCAGAGAT	B-0038	WGS_i5_651	TACGGCGA		H10	B-0117	WGS_i7_645	TCGAGAAG	B-0038	WGS_i5_651	TACGGCGA
	A11	B-0065	WGS_i7_673	TGCGTATC	B-0031	WGS_i5_3	GCATGGTT		A11	B-0096	WGS_I7_652	TCTATGGA	B-0031	WGS_i5_3	GCATGGTT		A11	B-0118	WGS_i7_658	TCTGGCGG	B-0031	WGS_i5_3	GCATGGTT
	B11	B-0065	WGS_i7_673	TGCGTATC	B-0032	WGS_i5_139	CAGGCTCT		B11	B-0096	WGS_I7_652	TCTATGGA	B-0032	WGS_i5_139	CAGGCTCT		B11	B-0118	WGS_i7_658	TCTGGCGG	B-0032	WGS_i5_139	CAGGCTCT
	C11	B-0065	WGS_i7_673	TGCGTATC	B-0033	WGS_i5_197	ATGGCTAT		C11	B-0096	WGS_I7_652	TCTATGGA	B-0033	WGS_i5_197	ATGGCTAT		C11	B-0118	WGS_i7_658	TCTGGCGG	B-0033	WGS_i5_197	ATGGCTAT
	D11	B-0065	WGS_i7_673	TGCGTATC	B-0034	WGS_i5_321	GGTTACGG		D11	B-0096	WGS_I7_652	TCTATGGA	B-0034	WGS_i5_321	GGTTACGG		D11	B-0118	WGS_i7_658	TCTGGCGG	B-0034	WGS_i5_321	GGTTACGG
	E11	B-0065	WGS_i7_673	TGCGTATC	B-0035	WGS_i5_480	TTAAGATC		E11	B-0096	WGS_I7_652	TCTATGGA	B-0035	WGS_i5_480	TTAAGATC		E11	B-0118	WGS_i7_658	TCTGGCGG	B-0035	WGS_i5_480	TTAAGATC
	F11	B-0065	WGS_i7_673	TGCGTATC	B-0036	WGS_i5_566	CCTCAACC		F11	B-0096	WGS_I7_652	TCTATGGA	B-0036	WGS_i5_566	CCTCAACC		F11	B-0118	WGS_i7_658	TCTGGCGG	B-0036	WGS_i5_566	CCTCAACC
	G11	B-0065	WGS_i7_673	TGCGTATC	B-0037	WGS_i5_577	AGCCTGAC		G11	B-0096	WGS_I7_652	TCTATGGA	B-0037	WGS_i5_577	AGCCTGAC		G11	B-0118	WGS_i7_658	TCTGGCGG	B-0037	WGS_i5_577	AGCCTGAC
	H11	B-0065	WGS_i7_673	TGCGTATC	B-0038	WGS_i5_651	TACGGCGA		H11	B-0096	WGS_I7_652	TCTATGGA	B-0038	WGS_i5_651	TACGGCGA		H11	B-0118	WGS_i7_658	TCTGGCGG	B-0038	WGS_i5_651	TACGGCGA
	A12	B-0066	WGS_i7_744	TTGCTTGC	B-0031	WGS_i5_3	GCATGGTT		A12	B-0097	WGS_I7_666	TGAGGTTC	B-0031	WGS_i5_3	GCATGGTT		A12	B-0119	WGS_i7_659	TCTTAGCT	B-0031	WGS_i5_3	GCATGGTT
	B12	B-0066	WGS_i7_744	TTGCTTGC	B-0032	WGS_i5_139	CAGGCTCT		B12	B-0097	WGS_I7_666	TGAGGTTC	B-0032	WGS_i5_139	CAGGCTCT		B12	B-0119	WGS_i7_659	TCTTAGCT	B-0032	WGS_i5_139	CAGGCTCT
	C12	B-0066	WGS_i7_744	TTGCTTGC	B-0033	WGS_i5_197	ATGGCTAT		C12	B-0097	WGS_I7_666	TGAGGTTC	B-0033	WGS_i5_197	ATGGCTAT		C12	B-0119	WGS_i7_659	TCTTAGCT	B-0033	WGS_i5_197	ATGGCTAT
	D12	B-0066	WGS_i7_744	TTGCTTGC	B-0034	WGS_i5_321	GGTTACGG		D12	B-0097	WGS_I7_666	TGAGGTTC	B-0034	WGS_i5_321	GGTTACGG		D12	B-0119	WGS_i7_659	TCTTAGCT	B-0034	WGS_i5_321	GGTTACGG
	E12	B-0066	WGS_i7_744	TTGCTTGC	B-0035	WGS_i5_480	TTAAGATC		E12	B-0097	WGS_I7_666	TGAGGTTC	B-0035	WGS_i5_480	TTAAGATC		E12	B-0119	WGS_i7_659	TCTTAGCT	B-0035	WGS_i5_480	TTAAGATC
	F12	B-0066	WGS_i7_744	TTGCTTGC	B-0036	WGS_i5_566	CCTCAACC		F12	B-0097	WGS_I7_666	TGAGGTTC	B-0036	WGS_i5_566	CCTCAACC		F12	B-0119	WGS_i7_659	TCTTAGCT	B-0036	WGS_i5_566	CCTCAACC
	G12	B-0066	WGS_i7_744	TTGCTTGC	B-0037	WGS_i5_577	AGCCTGAC		G12	B-0097	WGS_I7_666	TGAGGTTC	B-0037	WGS_i5_577	AGCCTGAC		G12	B-0119	WGS_i7_659	TCTTAGCT	B-0037	WGS_i5_577	AGCCTGAC
	H12	B-0066	WGS_i7_744	TTGCTTGC	B-0038	WGS_i5_651	TACGGCGA		H12	B-0097	WGS_I7_666	TGAGGTTC	B-0038	WGS_i5_651	TACGGCGA		H12	B-0119	WGS_i7_659	TCTTAGCT	B-0038	WGS_i5_651	TACGGCGA
		Layout 4								Layout 5								Layout 6
	A01	B-0055	WGS_i7_3	AACCATAA	B-0078	WGS_I5_71	ATCTTGGT		A01	B-0086	WGS_I7_2	AACCAGGT	B-0078	WGS_I5_71	ATCTTGGT		A01	B-0108	WGS_i7_4	AACCGAAC	B-0078	WGS_I5_71	ATCTTGGT
	B01	B-0055	WGS_i7_3	AACCATAA	B-0079	WGS_I5_248	CTTCCTTG		B01	B-0086	WGS_I7_2	AACCAGGT	B-0079	WGS_I5_248	CTTCCTTG		B01	B-0108	WGS_i7_4	AACCGAAC	B-0079	WGS_I5_248	CTTCCTTG
	C01	B-0055	WGS_i7_3	AACCATAA	B-0080	WGS_I5_312	GCTGGCGG		C01	B-0086	WGS_I7_2	AACCAGGT	B-0080	WGS_I5_312	GCTGGCGG		C01	B-0108	WGS_i7_4	AACCGAAC	B-0080	WGS_I5_312	GCTGGCGG
	D01	B-0055	WGS_i7_3	AACCATAA	B-0081	WGS_I5_381	ACGTTACG		D01	B-0086	WGS_I7_2	AACCAGGT	B-0081	WGS_I5_381	ACGTTACG		D01	B-0108	WGS_i7_4	AACCGAAC	B-0081	WGS_I5_381	ACGTTACG
	E01	B-0055	WGS_i7_3	AACCATAA	B-0082	WGS_I5_562	CTCAGACC		E01	B-0086	WGS_I7_2	AACCAGGT	B-0082	WGS_I5_562	CTCAGACC		E01	B-0108	WGS_i7_4	AACCGAAC	B-0082	WGS_I5_562	CTCAGACC
	F01	B-0055	WGS_i7_3	AACCATAA	B-0083	WGS_I5_610	TGAACGTA		F01	B-0086	WGS_I7_2	AACCAGGT	B-0083	WGS_I5_610	TGAACGTA		F01	B-0108	WGS_i7_4	AACCGAAC	B-0083	WGS_I5_610	TGAACGTA
	G01	B-0055	WGS_i7_3	AACCATAA	B-0084	WGS_I5_700	GAGAATAA		G01	B-0086	WGS_I7_2	AACCAGGT	B-0084	WGS_I5_700	GAGAATAA		G01	B-0108	WGS_i7_4	AACCGAAC	B-0084	WGS_I5_700	GAGAATAA
	H01	B-0055	WGS_i7_3	AACCATAA	B-0085	WGS_I5_711	TACCTCAA		H01	B-0086	WGS_I7_2	AACCAGGT	B-0085	WGS_I5_711	TACCTCAA		H01	B-0108	WGS_i7_4	AACCGAAC	B-0085	WGS_I5_711	TACCTCAA
	A02	B-0056	WGS_i7_51	ACCAGCAA	B-0078	WGS_I5_71	ATCTTGGT		A02	B-0087	WGS_I7_19	AAGAACCG	B-0078	WGS_I5_71	ATCTTGGT		A02	B-0109	WGS_i7_5	AACCTATA	B-0078	WGS_I5_71	ATCTTGGT
	B02	B-0056	WGS_i7_51	ACCAGCAA	B-0079	WGS_I5_248	CTTCCTTG		B02	B-0087	WGS_I7_19	AAGAACCG	B-0079	WGS_I5_248	CTTCCTTG		B02	B-0109	WGS_i7_5	AACCTATA	B-0079	WGS_I5_248	CTTCCTTG
	C02	B-0056	WGS_i7_51	ACCAGCAA	B-0080	WGS_I5_312	GCTGGCGG		C02	B-0087	WGS_I7_19	AAGAACCG	B-0080	WGS_I5_312	GCTGGCGG		C02	B-0109	WGS_i7_5	AACCTATA	B-0080	WGS_I5_312	GCTGGCGG
	D02	B-0056	WGS_i7_51	ACCAGCAA	B-0081	WGS_I5_381	ACGTTACG		D02	B-0087	WGS_I7_19	AAGAACCG	B-0081	WGS_I5_381	ACGTTACG		D02	B-0109	WGS_i7_5	AACCTATA	B-0081	WGS_I5_381	ACGTTACG
	E02	B-0056	WGS_i7_51	ACCAGCAA	B-0082	WGS_I5_562	CTCAGACC		E02	B-0087	WGS_I7_19	AAGAACCG	B-0082	WGS_I5_562	CTCAGACC		E02	B-0109	WGS_i7_5	AACCTATA	B-0082	WGS_I5_562	CTCAGACC
	F02	B-0056	WGS_i7_51	ACCAGCAA	B-0083	WGS_I5_610	TGAACGTA		F02	B-0087	WGS_I7_19	AAGAACCG	B-0083	WGS_I5_610	TGAACGTA		F02	B-0109	WGS_i7_5	AACCTATA	B-0083	WGS_I5_610	TGAACGTA
	G02	B-0056	WGS_i7_51	ACCAGCAA	B-0084	WGS_I5_700	GAGAATAA		G02	B-0087	WGS_I7_19	AAGAACCG	B-0084	WGS_I5_700	GAGAATAA		G02	B-0109	WGS_i7_5	AACCTATA	B-0084	WGS_I5_700	GAGAATAA
	H02	B-0056	WGS_i7_51	ACCAGCAA	B-0085	WGS_I5_711	TACCTCAA		H02	B-0087	WGS_I7_19	AAGAACCG	B-0085	WGS_I5_711	TACCTCAA		H02	B-0109	WGS_i7_5	AACCTATA	B-0085	WGS_I5_711	TACCTCAA
	A03	B-0057	WGS_i7_71	ACGCCGTT	B-0078	WGS_I5_71	ATCTTGGT		A03	B-0088	WGS_I7_20	AAGACCGC	B-0078	WGS_I5_71	ATCTTGGT		A03	B-0110	WGS_i7_49	ACCAAGTT	B-0078	WGS_I5_71	ATCTTGGT
	B03	B-0057	WGS_i7_71	ACGCCGTT	B-0079	WGS_I5_248	CTTCCTTG		B03	B-0088	WGS_I7_20	AAGACCGC	B-0079	WGS_I5_248	CTTCCTTG		B03	B-0110	WGS_i7_49	ACCAAGTT	B-0079	WGS_I5_248	CTTCCTTG
	C03	B-0057	WGS_i7_71	ACGCCGTT	B-0080	WGS_I5_312	GCTGGCGG		C03	B-0088	WGS_I7_20	AAGACCGC	B-0080	WGS_I5_312	GCTGGCGG		C03	B-0110	WGS_i7_49	ACCAAGTT	B-0080	WGS_I5_312	GCTGGCGG
	D03	B-0057	WGS_i7_71	ACGCCGTT	B-0081	WGS_I5_381	ACGTTACG		D03	B-0088	WGS_I7_20	AAGACCGC	B-0081	WGS_I5_381	ACGTTACG		D03	B-0110	WGS_i7_49	ACCAAGTT	B-0081	WGS_I5_381	ACGTTACG
	E03	B-0057	WGS_i7_71	ACGCCGTT	B-0082	WGS_I5_562	CTCAGACC		E03	B-0088	WGS_I7_20	AAGACCGC	B-0082	WGS_I5_562	CTCAGACC		E03	B-0110	WGS_i7_49	ACCAAGTT	B-0082	WGS_I5_562	CTCAGACC
	F03	B-0057	WGS_i7_71	ACGCCGTT	B-0083	WGS_I5_610	TGAACGTA		F03	B-0088	WGS_I7_20	AAGACCGC	B-0083	WGS_I5_610	TGAACGTA		F03	B-0110	WGS_i7_49	ACCAAGTT	B-0083	WGS_I5_610	TGAACGTA
	G03	B-0057	WGS_i7_71	ACGCCGTT	B-0084	WGS_I5_700	GAGAATAA		G03	B-0088	WGS_I7_20	AAGACCGC	B-0084	WGS_I5_700	GAGAATAA		G03	B-0110	WGS_i7_49	ACCAAGTT	B-0084	WGS_I5_700	GAGAATAA
	H03	B-0057	WGS_i7_71	ACGCCGTT	B-0085	WGS_I5_711	TACCTCAA		H03	B-0088	WGS_I7_20	AAGACCGC	B-0085	WGS_I5_711	TACCTCAA		H03	B-0110	WGS_i7_49	ACCAAGTT	B-0085	WGS_I5_711	TACCTCAA
	A04	B-0058	WGS_i7_220	CAATATCC	B-0078	WGS_I5_71	ATCTTGGT		A04	B-0089	WGS_I7_309	CCTAGATA	B-0078	WGS_I5_71	ATCTTGGT		A04	B-0111	WGS_i7_159	ATACCTAC	B-0078	WGS_I5_71	ATCTTGGT
	B04	B-0058	WGS_i7_220	CAATATCC	B-0079	WGS_I5_248	CTTCCTTG		B04	B-0089	WGS_I7_309	CCTAGATA	B-0079	WGS_I5_248	CTTCCTTG		B04	B-0111	WGS_i7_159	ATACCTAC	B-0079	WGS_I5_248	CTTCCTTG
	C04	B-0058	WGS_i7_220	CAATATCC	B-0080	WGS_I5_312	GCTGGCGG		C04	B-0089	WGS_I7_309	CCTAGATA	B-0080	WGS_I5_312	GCTGGCGG		C04	B-0111	WGS_i7_159	ATACCTAC	B-0080	WGS_I5_312	GCTGGCGG
	D04	B-0058	WGS_i7_220	CAATATCC	B-0081	WGS_I5_381	ACGTTACG		D04	B-0089	WGS_I7_309	CCTAGATA	B-0081	WGS_I5_381	ACGTTACG		D04	B-0111	WGS_i7_159	ATACCTAC	B-0081	WGS_I5_381	ACGTTACG
	E04	B-0058	WGS_i7_220	CAATATCC	B-0082	WGS_I5_562	CTCAGACC		E04	B-0089	WGS_I7_309	CCTAGATA	B-0082	WGS_I5_562	CTCAGACC		E04	B-0111	WGS_i7_159	ATACCTAC	B-0082	WGS_I5_562	CTCAGACC
	F04	B-0058	WGS_i7_220	CAATATCC	B-0083	WGS_I5_610	TGAACGTA		F04	B-0089	WGS_I7_309	CCTAGATA	B-0083	WGS_I5_610	TGAACGTA		F04	B-0111	WGS_i7_159	ATACCTAC	B-0083	WGS_I5_610	TGAACGTA
	G04	B-0058	WGS_i7_220	CAATATCC	B-0084	WGS_I5_700	GAGAATAA		G04	B-0089	WGS_I7_309	CCTAGATA	B-0084	WGS_I5_700	GAGAATAA		G04	B-0111	WGS_i7_159	ATACCTAC	B-0084	WGS_I5_700	GAGAATAA
	H04	B-0058	WGS_i7_220	CAATATCC	B-0085	WGS_I5_711	TACCTCAA		H04	B-0089	WGS_I7_309	CCTAGATA	B-0085	WGS_I5_711	TACCTCAA		H04	B-0111	WGS_i7_159	ATACCTAC	B-0085	WGS_I5_711	TACCTCAA
	A05	B-0059	WGS_i7_290	CCGCCGCA	B-0078	WGS_I5_71	ATCTTGGT		A05	B-0090	WGS_I7_381	CGTTCCAT	B-0078	WGS_I5_71	ATCTTGGT		A05	B-0112	WGS_i7_371	CGGTAGGT	B-0078	WGS_I5_71	ATCTTGGT
	B05	B-0059	WGS_i7_290	CCGCCGCA	B-0079	WGS_I5_248	CTTCCTTG		B05	B-0090	WGS_I7_381	CGTTCCAT	B-0079	WGS_I5_248	CTTCCTTG		B05	B-0112	WGS_i7_371	CGGTAGGT	B-0079	WGS_I5_248	CTTCCTTG
	C05	B-0059	WGS_i7_290	CCGCCGCA	B-0080	WGS_I5_312	GCTGGCGG		C05	B-0090	WGS_I7_381	CGTTCCAT	B-0080	WGS_I5_312	GCTGGCGG		C05	B-0112	WGS_i7_371	CGGTAGGT	B-0080	WGS_I5_312	GCTGGCGG
	D05	B-0059	WGS_i7_290	CCGCCGCA	B-0081	WGS_I5_381	ACGTTACG		D05	B-0090	WGS_I7_381	CGTTCCAT	B-0081	WGS_I5_381	ACGTTACG		D05	B-0112	WGS_i7_371	CGGTAGGT	B-0081	WGS_I5_381	ACGTTACG
	E05	B-0059	WGS_i7_290	CCGCCGCA	B-0082	WGS_I5_562	CTCAGACC		E05	B-0090	WGS_I7_381	CGTTCCAT	B-0082	WGS_I5_562	CTCAGACC		E05	B-0112	WGS_i7_371	CGGTAGGT	B-0082	WGS_I5_562	CTCAGACC
	F05	B-0059	WGS_i7_290	CCGCCGCA	B-0083	WGS_I5_610	TGAACGTA		F05	B-0090	WGS_I7_381	CGTTCCAT	B-0083	WGS_I5_610	TGAACGTA		F05	B-0112	WGS_i7_371	CGGTAGGT	B-0083	WGS_I5_610	TGAACGTA
	G05	B-0059	WGS_i7_290	CCGCCGCA	B-0084	WGS_I5_700	GAGAATAA		G05	B-0090	WGS_I7_381	CGTTCCAT	B-0084	WGS_I5_700	GAGAATAA		G05	B-0112	WGS_i7_371	CGGTAGGT	B-0084	WGS_I5_700	GAGAATAA
	H05	B-0059	WGS_i7_290	CCGCCGCA	B-0085	WGS_I5_711	TACCTCAA		H05	B-0090	WGS_I7_381	CGTTCCAT	B-0085	WGS_I5_711	TACCTCAA		H05	B-0112	WGS_i7_371	CGGTAGGT	B-0085	WGS_I5_711	TACCTCAA
	A06	B-0060	WGS_i7_341	CGATTCGG	B-0078	WGS_I5_71	ATCTTGGT		A06	B-0091	WGS_I7_423	CTGGTTCG	B-0078	WGS_I5_71	ATCTTGGT		A06	B-0113	WGS_i7_390	CTAGTACC	B-0078	WGS_I5_71	ATCTTGGT
	B06	B-0060	WGS_i7_341	CGATTCGG	B-0079	WGS_I5_248	CTTCCTTG		B06	B-0091	WGS_I7_423	CTGGTTCG	B-0079	WGS_I5_248	CTTCCTTG		B06	B-0113	WGS_i7_390	CTAGTACC	B-0079	WGS_I5_248	CTTCCTTG
	C06	B-0060	WGS_i7_341	CGATTCGG	B-0080	WGS_I5_312	GCTGGCGG		C06	B-0091	WGS_I7_423	CTGGTTCG	B-0080	WGS_I5_312	GCTGGCGG		C06	B-0113	WGS_i7_390	CTAGTACC	B-0080	WGS_I5_312	GCTGGCGG
	D06	B-0060	WGS_i7_341	CGATTCGG	B-0081	WGS_I5_381	ACGTTACG		D06	B-0091	WGS_I7_423	CTGGTTCG	B-0081	WGS_I5_381	ACGTTACG		D06	B-0113	WGS_i7_390	CTAGTACC	B-0081	WGS_I5_381	ACGTTACG
	E06	B-0060	WGS_i7_341	CGATTCGG	B-0082	WGS_I5_562	CTCAGACC		E06	B-0091	WGS_I7_423	CTGGTTCG	B-0082	WGS_I5_562	CTCAGACC		E06	B-0113	WGS_i7_390	CTAGTACC	B-0082	WGS_I5_562	CTCAGACC
	F06	B-0060	WGS_i7_341	CGATTCGG	B-0083	WGS_I5_610	TGAACGTA		F06	B-0091	WGS_I7_423	CTGGTTCG	B-0083	WGS_I5_610	TGAACGTA		F06	B-0113	WGS_i7_390	CTAGTACC	B-0083	WGS_I5_610	TGAACGTA
	G06	B-0060	WGS_i7_341	CGATTCGG	B-0084	WGS_I5_700	GAGAATAA		G06	B-0091	WGS_I7_423	CTGGTTCG	B-0084	WGS_I5_700	GAGAATAA		G06	B-0113	WGS_i7_390	CTAGTACC	B-0084	WGS_I5_700	GAGAATAA
	H06	B-0060	WGS_i7_341	CGATTCGG	B-0085	WGS_I5_711	TACCTCAA		H06	B-0091	WGS_I7_423	CTGGTTCG	B-0085	WGS_I5_711	TACCTCAA		H06	B-0113	WGS_i7_390	CTAGTACC	B-0085	WGS_I5_711	TACCTCAA
	A07	B-0061	WGS_i7_435	GAAGAACG	B-0078	WGS_I5_71	ATCTTGGT		A07	B-0092	WGS_I7_533	GGATTACC	B-0078	WGS_I5_71	ATCTTGGT		A07	B-0114	WGS_i7_532	GGATGCTA	B-0078	WGS_I5_71	ATCTTGGT
	B07	B-0061	WGS_i7_435	GAAGAACG	B-0079	WGS_I5_248	CTTCCTTG		B07	B-0092	WGS_I7_533	GGATTACC	B-0079	WGS_I5_248	CTTCCTTG		B07	B-0114	WGS_i7_532	GGATGCTA	B-0079	WGS_I5_248	CTTCCTTG
	C07	B-0061	WGS_i7_435	GAAGAACG	B-0080	WGS_I5_312	GCTGGCGG		C07	B-0092	WGS_I7_533	GGATTACC	B-0080	WGS_I5_312	GCTGGCGG		C07	B-0114	WGS_i7_532	GGATGCTA	B-0080	WGS_I5_312	GCTGGCGG
	D07	B-0061	WGS_i7_435	GAAGAACG	B-0081	WGS_I5_381	ACGTTACG		D07	B-0092	WGS_I7_533	GGATTACC	B-0081	WGS_I5_381	ACGTTACG		D07	B-0114	WGS_i7_532	GGATGCTA	B-0081	WGS_I5_381	ACGTTACG
	E07	B-0061	WGS_i7_435	GAAGAACG	B-0082	WGS_I5_562	CTCAGACC		E07	B-0092	WGS_I7_533	GGATTACC	B-0082	WGS_I5_562	CTCAGACC		E07	B-0114	WGS_i7_532	GGATGCTA	B-0082	WGS_I5_562	CTCAGACC
	F07	B-0061	WGS_i7_435	GAAGAACG	B-0083	WGS_I5_610	TGAACGTA		F07	B-0092	WGS_I7_533	GGATTACC	B-0083	WGS_I5_610	TGAACGTA		F07	B-0114	WGS_i7_532	GGATGCTA	B-0083	WGS_I5_610	TGAACGTA
	G07	B-0061	WGS_i7_435	GAAGAACG	B-0084	WGS_I5_700	GAGAATAA		G07	B-0092	WGS_I7_533	GGATTACC	B-0084	WGS_I5_700	GAGAATAA		G07	B-0114	WGS_i7_532	GGATGCTA	B-0084	WGS_I5_700	GAGAATAA
	H07	B-0061	WGS_i7_435	GAAGAACG	B-0085	WGS_I5_711	TACCTCAA		H07	B-0092	WGS_I7_533	GGATTACC	B-0085	WGS_I5_711	TACCTCAA		H07	B-0114	WGS_i7_532	GGATGCTA	B-0085	WGS_I5_711	TACCTCAA
	A08	B-0062	WGS_i7_574	GTCTCGTT	B-0078	WGS_I5_71	ATCTTGGT		A08	B-0093	WGS_I7_546	GGTATCTA	B-0078	WGS_I5_71	ATCTTGGT		A08	B-0115	WGS_i7_554	GGTTCTGA	B-0078	WGS_I5_71	ATCTTGGT
	B08	B-0062	WGS_i7_574	GTCTCGTT	B-0079	WGS_I5_248	CTTCCTTG		B08	B-0093	WGS_I7_546	GGTATCTA	B-0079	WGS_I5_248	CTTCCTTG		B08	B-0115	WGS_i7_554	GGTTCTGA	B-0079	WGS_I5_248	CTTCCTTG
	C08	B-0062	WGS_i7_574	GTCTCGTT	B-0080	WGS_I5_312	GCTGGCGG		C08	B-0093	WGS_I7_546	GGTATCTA	B-0080	WGS_I5_312	GCTGGCGG		C08	B-0115	WGS_i7_554	GGTTCTGA	B-0080	WGS_I5_312	GCTGGCGG
	D08	B-0062	WGS_i7_574	GTCTCGTT	B-0081	WGS_I5_381	ACGTTACG		D08	B-0093	WGS_I7_546	GGTATCTA	B-0081	WGS_I5_381	ACGTTACG		D08	B-0115	WGS_i7_554	GGTTCTGA	B-0081	WGS_I5_381	ACGTTACG
	E08	B-0062	WGS_i7_574	GTCTCGTT	B-0082	WGS_I5_562	CTCAGACC		E08	B-0093	WGS_I7_546	GGTATCTA	B-0082	WGS_I5_562	CTCAGACC		E08	B-0115	WGS_i7_554	GGTTCTGA	B-0082	WGS_I5_562	CTCAGACC
	F08	B-0062	WGS_i7_574	GTCTCGTT	B-0083	WGS_I5_610	TGAACGTA		F08	B-0093	WGS_I7_546	GGTATCTA	B-0083	WGS_I5_610	TGAACGTA		F08	B-0115	WGS_i7_554	GGTTCTGA	B-0083	WGS_I5_610	TGAACGTA
	G08	B-0062	WGS_i7_574	GTCTCGTT	B-0084	WGS_I5_700	GAGAATAA		G08	B-0093	WGS_I7_546	GGTATCTA	B-0084	WGS_I5_700	GAGAATAA		G08	B-0115	WGS_i7_554	GGTTCTGA	B-0084	WGS_I5_700	GAGAATAA
	H08	B-0062	WGS_i7_574	GTCTCGTT	B-0085	WGS_I5_711	TACCTCAA		H08	B-0093	WGS_I7_546	GGTATCTA	B-0085	WGS_I5_711	TACCTCAA		H08	B-0115	WGS_i7_554	GGTTCTGA	B-0085	WGS_I5_711	TACCTCAA
	A09	B-0063	WGS_i7_579	GTTAGCGG	B-0078	WGS_I5_71	ATCTTGGT		A09	B-0094	WGS_I7_571	GTCGCTAG	B-0078	WGS_I5_71	ATCTTGGT		A09	B-0116	WGS_i7_620	TATCCTCG	B-0078	WGS_I5_71	ATCTTGGT
	B09	B-0063	WGS_i7_579	GTTAGCGG	B-0079	WGS_I5_248	CTTCCTTG		B09	B-0094	WGS_I7_571	GTCGCTAG	B-0079	WGS_I5_248	CTTCCTTG		B09	B-0116	WGS_i7_620	TATCCTCG	B-0079	WGS_I5_248	CTTCCTTG
	C09	B-0063	WGS_i7_579	GTTAGCGG	B-0080	WGS_I5_312	GCTGGCGG		C09	B-0094	WGS_I7_571	GTCGCTAG	B-0080	WGS_I5_312	GCTGGCGG		C09	B-0116	WGS_i7_620	TATCCTCG	B-0080	WGS_I5_312	GCTGGCGG
	D09	B-0063	WGS_i7_579	GTTAGCGG	B-0081	WGS_I5_381	ACGTTACG		D09	B-0094	WGS_I7_571	GTCGCTAG	B-0081	WGS_I5_381	ACGTTACG		D09	B-0116	WGS_i7_620	TATCCTCG	B-0081	WGS_I5_381	ACGTTACG
	E09	B-0063	WGS_i7_579	GTTAGCGG	B-0082	WGS_I5_562	CTCAGACC		E09	B-0094	WGS_I7_571	GTCGCTAG	B-0082	WGS_I5_562	CTCAGACC		E09	B-0116	WGS_i7_620	TATCCTCG	B-0082	WGS_I5_562	CTCAGACC
	F09	B-0063	WGS_i7_579	GTTAGCGG	B-0083	WGS_I5_610	TGAACGTA		F09	B-0094	WGS_I7_571	GTCGCTAG	B-0083	WGS_I5_610	TGAACGTA		F09	B-0116	WGS_i7_620	TATCCTCG	B-0083	WGS_I5_610	TGAACGTA
	G09	B-0063	WGS_i7_579	GTTAGCGG	B-0084	WGS_I5_700	GAGAATAA		G09	B-0094	WGS_I7_571	GTCGCTAG	B-0084	WGS_I5_700	GAGAATAA		G09	B-0116	WGS_i7_620	TATCCTCG	B-0084	WGS_I5_700	GAGAATAA
	H09	B-0063	WGS_i7_579	GTTAGCGG	B-0085	WGS_I5_711	TACCTCAA		H09	B-0094	WGS_I7_571	GTCGCTAG	B-0085	WGS_I5_711	TACCTCAA		H09	B-0116	WGS_i7_620	TATCCTCG	B-0085	WGS_I5_711	TACCTCAA
	A10	B-0064	WGS_i7_586	GTTGGAAT	B-0078	WGS_I5_71	ATCTTGGT		A10	B-0095	WGS_I7_627	TCAGAGAT	B-0078	WGS_I5_71	ATCTTGGT		A10	B-0117	WGS_i7_645	TCGAGAAG	B-0078	WGS_I5_71	ATCTTGGT
	B10	B-0064	WGS_i7_586	GTTGGAAT	B-0079	WGS_I5_248	CTTCCTTG		B10	B-0095	WGS_I7_627	TCAGAGAT	B-0079	WGS_I5_248	CTTCCTTG		B10	B-0117	WGS_i7_645	TCGAGAAG	B-0079	WGS_I5_248	CTTCCTTG
	C10	B-0064	WGS_i7_586	GTTGGAAT	B-0080	WGS_I5_312	GCTGGCGG		C10	B-0095	WGS_I7_627	TCAGAGAT	B-0080	WGS_I5_312	GCTGGCGG		C10	B-0117	WGS_i7_645	TCGAGAAG	B-0080	WGS_I5_312	GCTGGCGG
	D10	B-0064	WGS_i7_586	GTTGGAAT	B-0081	WGS_I5_381	ACGTTACG		D10	B-0095	WGS_I7_627	TCAGAGAT	B-0081	WGS_I5_381	ACGTTACG		D10	B-0117	WGS_i7_645	TCGAGAAG	B-0081	WGS_I5_381	ACGTTACG
	E10	B-0064	WGS_i7_586	GTTGGAAT	B-0082	WGS_I5_562	CTCAGACC		E10	B-0095	WGS_I7_627	TCAGAGAT	B-0082	WGS_I5_562	CTCAGACC		E10	B-0117	WGS_i7_645	TCGAGAAG	B-0082	WGS_I5_562	CTCAGACC
	F10	B-0064	WGS_i7_586	GTTGGAAT	B-0083	WGS_I5_610	TGAACGTA		F10	B-0095	WGS_I7_627	TCAGAGAT	B-0083	WGS_I5_610	TGAACGTA		F10	B-0117	WGS_i7_645	TCGAGAAG	B-0083	WGS_I5_610	TGAACGTA
	G10	B-0064	WGS_i7_586	GTTGGAAT	B-0084	WGS_I5_700	GAGAATAA		G10	B-0095	WGS_I7_627	TCAGAGAT	B-0084	WGS_I5_700	GAGAATAA		G10	B-0117	WGS_i7_645	TCGAGAAG	B-0084	WGS_I5_700	GAGAATAA
	H10	B-0064	WGS_i7_586	GTTGGAAT	B-0085	WGS_I5_711	TACCTCAA		H10	B-0095	WGS_I7_627	TCAGAGAT	B-0085	WGS_I5_711	TACCTCAA		H10	B-0117	WGS_i7_645	TCGAGAAG	B-0085	WGS_I5_711	TACCTCAA
	A11	B-0065	WGS_i7_673	TGCGTATC	B-0078	WGS_I5_71	ATCTTGGT		A11	B-0096	WGS_I7_652	TCTATGGA	B-0078	WGS_I5_71	ATCTTGGT		A11	B-0118	WGS_i7_658	TCTGGCGG	B-0078	WGS_I5_71	ATCTTGGT
	B11	B-0065	WGS_i7_673	TGCGTATC	B-0079	WGS_I5_248	CTTCCTTG		B11	B-0096	WGS_I7_652	TCTATGGA	B-0079	WGS_I5_248	CTTCCTTG		B11	B-0118	WGS_i7_658	TCTGGCGG	B-0079	WGS_I5_248	CTTCCTTG
	C11	B-0065	WGS_i7_673	TGCGTATC	B-0080	WGS_I5_312	GCTGGCGG		C11	B-0096	WGS_I7_652	TCTATGGA	B-0080	WGS_I5_312	GCTGGCGG		C11	B-0118	WGS_i7_658	TCTGGCGG	B-0080	WGS_I5_312	GCTGGCGG
	D11	B-0065	WGS_i7_673	TGCGTATC	B-0081	WGS_I5_381	ACGTTACG		D11	B-0096	WGS_I7_652	TCTATGGA	B-0081	WGS_I5_381	ACGTTACG		D11	B-0118	WGS_i7_658	TCTGGCGG	B-0081	WGS_I5_381	ACGTTACG
	E11	B-0065	WGS_i7_673	TGCGTATC	B-0082	WGS_I5_562	CTCAGACC		E11	B-0096	WGS_I7_652	TCTATGGA	B-0082	WGS_I5_562	CTCAGACC		E11	B-0118	WGS_i7_658	TCTGGCGG	B-0082	WGS_I5_562	CTCAGACC
	F11	B-0065	WGS_i7_673	TGCGTATC	B-0083	WGS_I5_610	TGAACGTA		F11	B-0096	WGS_I7_652	TCTATGGA	B-0083	WGS_I5_610	TGAACGTA		F11	B-0118	WGS_i7_658	TCTGGCGG	B-0083	WGS_I5_610	TGAACGTA
	G11	B-0065	WGS_i7_673	TGCGTATC	B-0084	WGS_I5_700	GAGAATAA		G11	B-0096	WGS_I7_652	TCTATGGA	B-0084	WGS_I5_700	GAGAATAA		G11	B-0118	WGS_i7_658	TCTGGCGG	B-0084	WGS_I5_700	GAGAATAA
	H11	B-0065	WGS_i7_673	TGCGTATC	B-0085	WGS_I5_711	TACCTCAA		H11	B-0096	WGS_I7_652	TCTATGGA	B-0085	WGS_I5_711	TACCTCAA		H11	B-0118	WGS_i7_658	TCTGGCGG	B-0085	WGS_I5_711	TACCTCAA
	A12	B-0066	WGS_i7_744	TTGCTTGC	B-0078	WGS_I5_71	ATCTTGGT		A12	B-0097	WGS_I7_666	TGAGGTTC	B-0078	WGS_I5_71	ATCTTGGT		A12	B-0119	WGS_i7_659	TCTTAGCT	B-0078	WGS_I5_71	ATCTTGGT
	B12	B-0066	WGS_i7_744	TTGCTTGC	B-0079	WGS_I5_248	CTTCCTTG		B12	B-0097	WGS_I7_666	TGAGGTTC	B-0079	WGS_I5_248	CTTCCTTG		B12	B-0119	WGS_i7_659	TCTTAGCT	B-0079	WGS_I5_248	CTTCCTTG
	C12	B-0066	WGS_i7_744	TTGCTTGC	B-0080	WGS_I5_312	GCTGGCGG		C12	B-0097	WGS_I7_666	TGAGGTTC	B-0080	WGS_I5_312	GCTGGCGG		C12	B-0119	WGS_i7_659	TCTTAGCT	B-0080	WGS_I5_312	GCTGGCGG
	D12	B-0066	WGS_i7_744	TTGCTTGC	B-0081	WGS_I5_381	ACGTTACG		D12	B-0097	WGS_I7_666	TGAGGTTC	B-0081	WGS_I5_381	ACGTTACG		D12	B-0119	WGS_i7_659	TCTTAGCT	B-0081	WGS_I5_381	ACGTTACG
	E12	B-0066	WGS_i7_744	TTGCTTGC	B-0082	WGS_I5_562	CTCAGACC		E12	B-0097	WGS_I7_666	TGAGGTTC	B-0082	WGS_I5_562	CTCAGACC		E12	B-0119	WGS_i7_659	TCTTAGCT	B-0082	WGS_I5_562	CTCAGACC
	F12	B-0066	WGS_i7_744	TTGCTTGC	B-0083	WGS_I5_610	TGAACGTA		F12	B-0097	WGS_I7_666	TGAGGTTC	B-0083	WGS_I5_610	TGAACGTA		F12	B-0119	WGS_i7_659	TCTTAGCT	B-0083	WGS_I5_610	TGAACGTA
	G12	B-0066	WGS_i7_744	TTGCTTGC	B-0084	WGS_I5_700	GAGAATAA		G12	B-0097	WGS_I7_666	TGAGGTTC	B-0084	WGS_I5_700	GAGAATAA		G12	B-0119	WGS_i7_659	TCTTAGCT	B-0084	WGS_I5_700	GAGAATAA
	H12	B-0066	WGS_i7_744	TTGCTTGC	B-0085	WGS_I5_711	TACCTCAA		H12	B-0097	WGS_I7_666	TGAGGTTC	B-0085	WGS_I5_711	TACCTCAA		H12	B-0119	WGS_i7_659	TCTTAGCT	B-0085	WGS_I5_711	TACCTCAA
		Layout 7								Layout 8								Layout 9
	A01	B-0055	WGS_i7_3	AACCATAA	B-0100	WGS_i5_1	CGTTGGTT		A01	B-0086	WGS_I7_2	AACCAGGT	B-0100	WGS_i5_1	CGTTGGTT		A01	B-0108	WGS_i7_4	AACCGAAC	B-0100	WGS_i5_1	CGTTGGTT
	B01	B-0055	WGS_i7_3	AACCATAA	B-0101	WGS_i5_68	CTAGAATT		B01	B-0086	WGS_I7_2	AACCAGGT	B-0101	WGS_i5_68	CTAGAATT		B01	B-0108	WGS_i7_4	AACCGAAC	B-0101	WGS_i5_68	CTAGAATT
	C01	B-0055	WGS_i7_3	AACCATAA	B-0102	WGS_i5_123	TCGGTTCT		C01	B-0086	WGS_I7_2	AACCAGGT	B-0102	WGS_i5_123	TCGGTTCT		C01	B-0108	WGS_i7_4	AACCGAAC	B-0102	WGS_i5_123	TCGGTTCT
	D01	B-0055	WGS_i7_3	AACCATAA	B-0103	WGS_i5_304	GCATTCGG		D01	B-0086	WGS_I7_2	AACCAGGT	B-0103	WGS_i5_304	GCATTCGG		D01	B-0108	WGS_i7_4	AACCGAAC	B-0103	WGS_i5_304	GCATTCGG
	E01	B-0055	WGS_i7_3	AACCATAA	B-0104	WGS_i5_334	AAGGCAGG		E01	B-0086	WGS_I7_2	AACCAGGT	B-0104	WGS_i5_334	AAGGCAGG		E01	B-0108	WGS_i7_4	AACCGAAC	B-0104	WGS_i5_334	AAGGCAGG
	F01	B-0055	WGS_i7_3	AACCATAA	B-0105	WGS_i5_537	TACCATCC		F01	B-0086	WGS_I7_2	AACCAGGT	B-0105	WGS_i5_537	TACCATCC		F01	B-0108	WGS_i7_4	AACCGAAC	B-0105	WGS_i5_537	TACCATCC
	G01	B-0055	WGS_i7_3	AACCATAA	B-0106	WGS_i5_549	AGTACGCC		G01	B-0086	WGS_I7_2	AACCAGGT	B-0106	WGS_i5_549	AGTACGCC		G01	B-0108	WGS_i7_4	AACCGAAC	B-0106	WGS_i5_549	AGTACGCC
	H01	B-0055	WGS_i7_3	AACCATAA	B-0107	WGS_i5_650	GGAATCGA		H01	B-0086	WGS_I7_2	AACCAGGT	B-0107	WGS_i5_650	GGAATCGA		H01	B-0108	WGS_i7_4	AACCGAAC	B-0107	WGS_i5_650	GGAATCGA
	A02	B-0056	WGS_i7_51	ACCAGCAA	B-0100	WGS_i5_1	CGTTGGTT		A02	B-0087	WGS_I7_19	AAGAACCG	B-0100	WGS_i5_1	CGTTGGTT		A02	B-0109	WGS_i7_5	AACCTATA	B-0100	WGS_i5_1	CGTTGGTT
	B02	B-0056	WGS_i7_51	ACCAGCAA	B-0101	WGS_i5_68	CTAGAATT		B02	B-0087	WGS_I7_19	AAGAACCG	B-0101	WGS_i5_68	CTAGAATT		B02	B-0109	WGS_i7_5	AACCTATA	B-0101	WGS_i5_68	CTAGAATT
	C02	B-0056	WGS_i7_51	ACCAGCAA	B-0102	WGS_i5_123	TCGGTTCT		C02	B-0087	WGS_I7_19	AAGAACCG	B-0102	WGS_i5_123	TCGGTTCT		C02	B-0109	WGS_i7_5	AACCTATA	B-0102	WGS_i5_123	TCGGTTCT
	D02	B-0056	WGS_i7_51	ACCAGCAA	B-0103	WGS_i5_304	GCATTCGG		D02	B-0087	WGS_I7_19	AAGAACCG	B-0103	WGS_i5_304	GCATTCGG		D02	B-0109	WGS_i7_5	AACCTATA	B-0103	WGS_i5_304	GCATTCGG
	E02	B-0056	WGS_i7_51	ACCAGCAA	B-0104	WGS_i5_334	AAGGCAGG		E02	B-0087	WGS_I7_19	AAGAACCG	B-0104	WGS_i5_334	AAGGCAGG		E02	B-0109	WGS_i7_5	AACCTATA	B-0104	WGS_i5_334	AAGGCAGG
	F02	B-0056	WGS_i7_51	ACCAGCAA	B-0105	WGS_i5_537	TACCATCC		F02	B-0087	WGS_I7_19	AAGAACCG	B-0105	WGS_i5_537	TACCATCC		F02	B-0109	WGS_i7_5	AACCTATA	B-0105	WGS_i5_537	TACCATCC
	G02	B-0056	WGS_i7_51	ACCAGCAA	B-0106	WGS_i5_549	AGTACGCC		G02	B-0087	WGS_I7_19	AAGAACCG	B-0106	WGS_i5_549	AGTACGCC		G02	B-0109	WGS_i7_5	AACCTATA	B-0106	WGS_i5_549	AGTACGCC
	H02	B-0056	WGS_i7_51	ACCAGCAA	B-0107	WGS_i5_650	GGAATCGA		H02	B-0087	WGS_I7_19	AAGAACCG	B-0107	WGS_i5_650	GGAATCGA		H02	B-0109	WGS_i7_5	AACCTATA	B-0107	WGS_i5_650	GGAATCGA
	A03	B-0057	WGS_i7_71	ACGCCGTT	B-0100	WGS_i5_1	CGTTGGTT		A03	B-0088	WGS_I7_20	AAGACCGC	B-0100	WGS_i5_1	CGTTGGTT		A03	B-0110	WGS_i7_49	ACCAAGTT	B-0100	WGS_i5_1	CGTTGGTT
	B03	B-0057	WGS_i7_71	ACGCCGTT	B-0101	WGS_i5_68	CTAGAATT		B03	B-0088	WGS_I7_20	AAGACCGC	B-0101	WGS_i5_68	CTAGAATT		B03	B-0110	WGS_i7_49	ACCAAGTT	B-0101	WGS_i5_68	CTAGAATT
	C03	B-0057	WGS_i7_71	ACGCCGTT	B-0102	WGS_i5_123	TCGGTTCT		C03	B-0088	WGS_I7_20	AAGACCGC	B-0102	WGS_i5_123	TCGGTTCT		C03	B-0110	WGS_i7_49	ACCAAGTT	B-0102	WGS_i5_123	TCGGTTCT
	D03	B-0057	WGS_i7_71	ACGCCGTT	B-0103	WGS_i5_304	GCATTCGG		D03	B-0088	WGS_I7_20	AAGACCGC	B-0103	WGS_i5_304	GCATTCGG		D03	B-0110	WGS_i7_49	ACCAAGTT	B-0103	WGS_i5_304	GCATTCGG
	E03	B-0057	WGS_i7_71	ACGCCGTT	B-0104	WGS_i5_334	AAGGCAGG		E03	B-0088	WGS_I7_20	AAGACCGC	B-0104	WGS_i5_334	AAGGCAGG		E03	B-0110	WGS_i7_49	ACCAAGTT	B-0104	WGS_i5_334	AAGGCAGG
	F03	B-0057	WGS_i7_71	ACGCCGTT	B-0105	WGS_i5_537	TACCATCC		F03	B-0088	WGS_I7_20	AAGACCGC	B-0105	WGS_i5_537	TACCATCC		F03	B-0110	WGS_i7_49	ACCAAGTT	B-0105	WGS_i5_537	TACCATCC
	G03	B-0057	WGS_i7_71	ACGCCGTT	B-0106	WGS_i5_549	AGTACGCC		G03	B-0088	WGS_I7_20	AAGACCGC	B-0106	WGS_i5_549	AGTACGCC		G03	B-0110	WGS_i7_49	ACCAAGTT	B-0106	WGS_i5_549	AGTACGCC
	H03	B-0057	WGS_i7_71	ACGCCGTT	B-0107	WGS_i5_650	GGAATCGA		H03	B-0088	WGS_I7_20	AAGACCGC	B-0107	WGS_i5_650	GGAATCGA		H03	B-0110	WGS_i7_49	ACCAAGTT	B-0107	WGS_i5_650	GGAATCGA
	A04	B-0058	WGS_i7_220	CAATATCC	B-0100	WGS_i5_1	CGTTGGTT		A04	B-0089	WGS_I7_309	CCTAGATA	B-0100	WGS_i5_1	CGTTGGTT		A04	B-0111	WGS_i7_159	ATACCTAC	B-0100	WGS_i5_1	CGTTGGTT
	B04	B-0058	WGS_i7_220	CAATATCC	B-0101	WGS_i5_68	CTAGAATT		B04	B-0089	WGS_I7_309	CCTAGATA	B-0101	WGS_i5_68	CTAGAATT		B04	B-0111	WGS_i7_159	ATACCTAC	B-0101	WGS_i5_68	CTAGAATT
	C04	B-0058	WGS_i7_220	CAATATCC	B-0102	WGS_i5_123	TCGGTTCT		C04	B-0089	WGS_I7_309	CCTAGATA	B-0102	WGS_i5_123	TCGGTTCT		C04	B-0111	WGS_i7_159	ATACCTAC	B-0102	WGS_i5_123	TCGGTTCT
	D04	B-0058	WGS_i7_220	CAATATCC	B-0103	WGS_i5_304	GCATTCGG		D04	B-0089	WGS_I7_309	CCTAGATA	B-0103	WGS_i5_304	GCATTCGG		D04	B-0111	WGS_i7_159	ATACCTAC	B-0103	WGS_i5_304	GCATTCGG
	E04	B-0058	WGS_i7_220	CAATATCC	B-0104	WGS_i5_334	AAGGCAGG		E04	B-0089	WGS_I7_309	CCTAGATA	B-0104	WGS_i5_334	AAGGCAGG		E04	B-0111	WGS_i7_159	ATACCTAC	B-0104	WGS_i5_334	AAGGCAGG
	F04	B-0058	WGS_i7_220	CAATATCC	B-0105	WGS_i5_537	TACCATCC		F04	B-0089	WGS_I7_309	CCTAGATA	B-0105	WGS_i5_537	TACCATCC		F04	B-0111	WGS_i7_159	ATACCTAC	B-0105	WGS_i5_537	TACCATCC
	G04	B-0058	WGS_i7_220	CAATATCC	B-0106	WGS_i5_549	AGTACGCC		G04	B-0089	WGS_I7_309	CCTAGATA	B-0106	WGS_i5_549	AGTACGCC		G04	B-0111	WGS_i7_159	ATACCTAC	B-0106	WGS_i5_549	AGTACGCC
	H04	B-0058	WGS_i7_220	CAATATCC	B-0107	WGS_i5_650	GGAATCGA		H04	B-0089	WGS_I7_309	CCTAGATA	B-0107	WGS_i5_650	GGAATCGA		H04	B-0111	WGS_i7_159	ATACCTAC	B-0107	WGS_i5_650	GGAATCGA
	A05	B-0059	WGS_i7_290	CCGCCGCA	B-0100	WGS_i5_1	CGTTGGTT		A05	B-0090	WGS_I7_381	CGTTCCAT	B-0100	WGS_i5_1	CGTTGGTT		A05	B-0112	WGS_i7_371	CGGTAGGT	B-0100	WGS_i5_1	CGTTGGTT
	B05	B-0059	WGS_i7_290	CCGCCGCA	B-0101	WGS_i5_68	CTAGAATT		B05	B-0090	WGS_I7_381	CGTTCCAT	B-0101	WGS_i5_68	CTAGAATT		B05	B-0112	WGS_i7_371	CGGTAGGT	B-0101	WGS_i5_68	CTAGAATT
	C05	B-0059	WGS_i7_290	CCGCCGCA	B-0102	WGS_i5_123	TCGGTTCT		C05	B-0090	WGS_I7_381	CGTTCCAT	B-0102	WGS_i5_123	TCGGTTCT		C05	B-0112	WGS_i7_371	CGGTAGGT	B-0102	WGS_i5_123	TCGGTTCT
	D05	B-0059	WGS_i7_290	CCGCCGCA	B-0103	WGS_i5_304	GCATTCGG		D05	B-0090	WGS_I7_381	CGTTCCAT	B-0103	WGS_i5_304	GCATTCGG		D05	B-0112	WGS_i7_371	CGGTAGGT	B-0103	WGS_i5_304	GCATTCGG
	E05	B-0059	WGS_i7_290	CCGCCGCA	B-0104	WGS_i5_334	AAGGCAGG		E05	B-0090	WGS_I7_381	CGTTCCAT	B-0104	WGS_i5_334	AAGGCAGG		E05	B-0112	WGS_i7_371	CGGTAGGT	B-0104	WGS_i5_334	AAGGCAGG
	F05	B-0059	WGS_i7_290	CCGCCGCA	B-0105	WGS_i5_537	TACCATCC		F05	B-0090	WGS_I7_381	CGTTCCAT	B-0105	WGS_i5_537	TACCATCC		F05	B-0112	WGS_i7_371	CGGTAGGT	B-0105	WGS_i5_537	TACCATCC
	G05	B-0059	WGS_i7_290	CCGCCGCA	B-0106	WGS_i5_549	AGTACGCC		G05	B-0090	WGS_I7_381	CGTTCCAT	B-0106	WGS_i5_549	AGTACGCC		G05	B-0112	WGS_i7_371	CGGTAGGT	B-0106	WGS_i5_549	AGTACGCC
	H05	B-0059	WGS_i7_290	CCGCCGCA	B-0107	WGS_i5_650	GGAATCGA		H05	B-0090	WGS_I7_381	CGTTCCAT	B-0107	WGS_i5_650	GGAATCGA		H05	B-0112	WGS_i7_371	CGGTAGGT	B-0107	WGS_i5_650	GGAATCGA
	A06	B-0060	WGS_i7_341	CGATTCGG	B-0100	WGS_i5_1	CGTTGGTT		A06	B-0091	WGS_I7_423	CTGGTTCG	B-0100	WGS_i5_1	CGTTGGTT		A06	B-0113	WGS_i7_390	CTAGTACC	B-0100	WGS_i5_1	CGTTGGTT
	B06	B-0060	WGS_i7_341	CGATTCGG	B-0101	WGS_i5_68	CTAGAATT		B06	B-0091	WGS_I7_423	CTGGTTCG	B-0101	WGS_i5_68	CTAGAATT		B06	B-0113	WGS_i7_390	CTAGTACC	B-0101	WGS_i5_68	CTAGAATT
	C06	B-0060	WGS_i7_341	CGATTCGG	B-0102	WGS_i5_123	TCGGTTCT		C06	B-0091	WGS_I7_423	CTGGTTCG	B-0102	WGS_i5_123	TCGGTTCT		C06	B-0113	WGS_i7_390	CTAGTACC	B-0102	WGS_i5_123	TCGGTTCT
	D06	B-0060	WGS_i7_341	CGATTCGG	B-0103	WGS_i5_304	GCATTCGG		D06	B-0091	WGS_I7_423	CTGGTTCG	B-0103	WGS_i5_304	GCATTCGG		D06	B-0113	WGS_i7_390	CTAGTACC	B-0103	WGS_i5_304	GCATTCGG
	E06	B-0060	WGS_i7_341	CGATTCGG	B-0104	WGS_i5_334	AAGGCAGG		E06	B-0091	WGS_I7_423	CTGGTTCG	B-0104	WGS_i5_334	AAGGCAGG		E06	B-0113	WGS_i7_390	CTAGTACC	B-0104	WGS_i5_334	AAGGCAGG
	F06	B-0060	WGS_i7_341	CGATTCGG	B-0105	WGS_i5_537	TACCATCC		F06	B-0091	WGS_I7_423	CTGGTTCG	B-0105	WGS_i5_537	TACCATCC		F06	B-0113	WGS_i7_390	CTAGTACC	B-0105	WGS_i5_537	TACCATCC
	G06	B-0060	WGS_i7_341	CGATTCGG	B-0106	WGS_i5_549	AGTACGCC		G06	B-0091	WGS_I7_423	CTGGTTCG	B-0106	WGS_i5_549	AGTACGCC		G06	B-0113	WGS_i7_390	CTAGTACC	B-0106	WGS_i5_549	AGTACGCC
	H06	B-0060	WGS_i7_341	CGATTCGG	B-0107	WGS_i5_650	GGAATCGA		H06	B-0091	WGS_I7_423	CTGGTTCG	B-0107	WGS_i5_650	GGAATCGA		H06	B-0113	WGS_i7_390	CTAGTACC	B-0107	WGS_i5_650	GGAATCGA
	A07	B-0061	WGS_i7_435	GAAGAACG	B-0100	WGS_i5_1	CGTTGGTT		A07	B-0092	WGS_I7_533	GGATTACC	B-0100	WGS_i5_1	CGTTGGTT		A07	B-0114	WGS_i7_532	GGATGCTA	B-0100	WGS_i5_1	CGTTGGTT
	B07	B-0061	WGS_i7_435	GAAGAACG	B-0101	WGS_i5_68	CTAGAATT		B07	B-0092	WGS_I7_533	GGATTACC	B-0101	WGS_i5_68	CTAGAATT		B07	B-0114	WGS_i7_532	GGATGCTA	B-0101	WGS_i5_68	CTAGAATT
	C07	B-0061	WGS_i7_435	GAAGAACG	B-0102	WGS_i5_123	TCGGTTCT		C07	B-0092	WGS_I7_533	GGATTACC	B-0102	WGS_i5_123	TCGGTTCT		C07	B-0114	WGS_i7_532	GGATGCTA	B-0102	WGS_i5_123	TCGGTTCT
	D07	B-0061	WGS_i7_435	GAAGAACG	B-0103	WGS_i5_304	GCATTCGG		D07	B-0092	WGS_I7_533	GGATTACC	B-0103	WGS_i5_304	GCATTCGG		D07	B-0114	WGS_i7_532	GGATGCTA	B-0103	WGS_i5_304	GCATTCGG
	E07	B-0061	WGS_i7_435	GAAGAACG	B-0104	WGS_i5_334	AAGGCAGG		E07	B-0092	WGS_I7_533	GGATTACC	B-0104	WGS_i5_334	AAGGCAGG		E07	B-0114	WGS_i7_532	GGATGCTA	B-0104	WGS_i5_334	AAGGCAGG
	F07	B-0061	WGS_i7_435	GAAGAACG	B-0105	WGS_i5_537	TACCATCC		F07	B-0092	WGS_I7_533	GGATTACC	B-0105	WGS_i5_537	TACCATCC		F07	B-0114	WGS_i7_532	GGATGCTA	B-0105	WGS_i5_537	TACCATCC
	G07	B-0061	WGS_i7_435	GAAGAACG	B-0106	WGS_i5_549	AGTACGCC		G07	B-0092	WGS_I7_533	GGATTACC	B-0106	WGS_i5_549	AGTACGCC		G07	B-0114	WGS_i7_532	GGATGCTA	B-0106	WGS_i5_549	AGTACGCC
	H07	B-0061	WGS_i7_435	GAAGAACG	B-0107	WGS_i5_650	GGAATCGA		H07	B-0092	WGS_I7_533	GGATTACC	B-0107	WGS_i5_650	GGAATCGA		H07	B-0114	WGS_i7_532	GGATGCTA	B-0107	WGS_i5_650	GGAATCGA
	A08	B-0062	WGS_i7_574	GTCTCGTT	B-0100	WGS_i5_1	CGTTGGTT		A08	B-0093	WGS_I7_546	GGTATCTA	B-0100	WGS_i5_1	CGTTGGTT		A08	B-0115	WGS_i7_554	GGTTCTGA	B-0100	WGS_i5_1	CGTTGGTT
	B08	B-0062	WGS_i7_574	GTCTCGTT	B-0101	WGS_i5_68	CTAGAATT		B08	B-0093	WGS_I7_546	GGTATCTA	B-0101	WGS_i5_68	CTAGAATT		B08	B-0115	WGS_i7_554	GGTTCTGA	B-0101	WGS_i5_68	CTAGAATT
	C08	B-0062	WGS_i7_574	GTCTCGTT	B-0102	WGS_i5_123	TCGGTTCT		C08	B-0093	WGS_I7_546	GGTATCTA	B-0102	WGS_i5_123	TCGGTTCT		C08	B-0115	WGS_i7_554	GGTTCTGA	B-0102	WGS_i5_123	TCGGTTCT
	D08	B-0062	WGS_i7_574	GTCTCGTT	B-0103	WGS_i5_304	GCATTCGG		D08	B-0093	WGS_I7_546	GGTATCTA	B-0103	WGS_i5_304	GCATTCGG		D08	B-0115	WGS_i7_554	GGTTCTGA	B-0103	WGS_i5_304	GCATTCGG
	E08	B-0062	WGS_i7_574	GTCTCGTT	B-0104	WGS_i5_334	AAGGCAGG		E08	B-0093	WGS_I7_546	GGTATCTA	B-0104	WGS_i5_334	AAGGCAGG		E08	B-0115	WGS_i7_554	GGTTCTGA	B-0104	WGS_i5_334	AAGGCAGG
	F08	B-0062	WGS_i7_574	GTCTCGTT	B-0105	WGS_i5_537	TACCATCC		F08	B-0093	WGS_I7_546	GGTATCTA	B-0105	WGS_i5_537	TACCATCC		F08	B-0115	WGS_i7_554	GGTTCTGA	B-0105	WGS_i5_537	TACCATCC
	G08	B-0062	WGS_i7_574	GTCTCGTT	B-0106	WGS_i5_549	AGTACGCC		G08	B-0093	WGS_I7_546	GGTATCTA	B-0106	WGS_i5_549	AGTACGCC		G08	B-0115	WGS_i7_554	GGTTCTGA	B-0106	WGS_i5_549	AGTACGCC
	H08	B-0062	WGS_i7_574	GTCTCGTT	B-0107	WGS_i5_650	GGAATCGA		H08	B-0093	WGS_I7_546	GGTATCTA	B-0107	WGS_i5_650	GGAATCGA		H08	B-0115	WGS_i7_554	GGTTCTGA	B-0107	WGS_i5_650	GGAATCGA
	A09	B-0063	WGS_i7_579	GTTAGCGG	B-0100	WGS_i5_1	CGTTGGTT		A09	B-0094	WGS_I7_571	GTCGCTAG	B-0100	WGS_i5_1	CGTTGGTT		A09	B-0116	WGS_i7_620	TATCCTCG	B-0100	WGS_i5_1	CGTTGGTT
	B09	B-0063	WGS_i7_579	GTTAGCGG	B-0101	WGS_i5_68	CTAGAATT		B09	B-0094	WGS_I7_571	GTCGCTAG	B-0101	WGS_i5_68	CTAGAATT		B09	B-0116	WGS_i7_620	TATCCTCG	B-0101	WGS_i5_68	CTAGAATT
	C09	B-0063	WGS_i7_579	GTTAGCGG	B-0102	WGS_i5_123	TCGGTTCT		C09	B-0094	WGS_I7_571	GTCGCTAG	B-0102	WGS_i5_123	TCGGTTCT		C09	B-0116	WGS_i7_620	TATCCTCG	B-0102	WGS_i5_123	TCGGTTCT
	D09	B-0063	WGS_i7_579	GTTAGCGG	B-0103	WGS_i5_304	GCATTCGG		D09	B-0094	WGS_I7_571	GTCGCTAG	B-0103	WGS_i5_304	GCATTCGG		D09	B-0116	WGS_i7_620	TATCCTCG	B-0103	WGS_i5_304	GCATTCGG
	E09	B-0063	WGS_i7_579	GTTAGCGG	B-0104	WGS_i5_334	AAGGCAGG		E09	B-0094	WGS_I7_571	GTCGCTAG	B-0104	WGS_i5_334	AAGGCAGG		E09	B-0116	WGS_i7_620	TATCCTCG	B-0104	WGS_i5_334	AAGGCAGG
	F09	B-0063	WGS_i7_579	GTTAGCGG	B-0105	WGS_i5_537	TACCATCC		F09	B-0094	WGS_I7_571	GTCGCTAG	B-0105	WGS_i5_537	TACCATCC		F09	B-0116	WGS_i7_620	TATCCTCG	B-0105	WGS_i5_537	TACCATCC
	G09	B-0063	WGS_i7_579	GTTAGCGG	B-0106	WGS_i5_549	AGTACGCC		G09	B-0094	WGS_I7_571	GTCGCTAG	B-0106	WGS_i5_549	AGTACGCC		G09	B-0116	WGS_i7_620	TATCCTCG	B-0106	WGS_i5_549	AGTACGCC
	H09	B-0063	WGS_i7_579	GTTAGCGG	B-0107	WGS_i5_650	GGAATCGA		H09	B-0094	WGS_I7_571	GTCGCTAG	B-0107	WGS_i5_650	GGAATCGA		H09	B-0116	WGS_i7_620	TATCCTCG	B-0107	WGS_i5_650	GGAATCGA
	A10	B-0064	WGS_i7_586	GTTGGAAT	B-0100	WGS_i5_1	CGTTGGTT		A10	B-0095	WGS_I7_627	TCAGAGAT	B-0100	WGS_i5_1	CGTTGGTT		A10	B-0117	WGS_i7_645	TCGAGAAG	B-0100	WGS_i5_1	CGTTGGTT
	B10	B-0064	WGS_i7_586	GTTGGAAT	B-0101	WGS_i5_68	CTAGAATT		B10	B-0095	WGS_I7_627	TCAGAGAT	B-0101	WGS_i5_68	CTAGAATT		B10	B-0117	WGS_i7_645	TCGAGAAG	B-0101	WGS_i5_68	CTAGAATT
	C10	B-0064	WGS_i7_586	GTTGGAAT	B-0102	WGS_i5_123	TCGGTTCT		C10	B-0095	WGS_I7_627	TCAGAGAT	B-0102	WGS_i5_123	TCGGTTCT		C10	B-0117	WGS_i7_645	TCGAGAAG	B-0102	WGS_i5_123	TCGGTTCT
	D10	B-0064	WGS_i7_586	GTTGGAAT	B-0103	WGS_i5_304	GCATTCGG		D10	B-0095	WGS_I7_627	TCAGAGAT	B-0103	WGS_i5_304	GCATTCGG		D10	B-0117	WGS_i7_645	TCGAGAAG	B-0103	WGS_i5_304	GCATTCGG
	E10	B-0064	WGS_i7_586	GTTGGAAT	B-0104	WGS_i5_334	AAGGCAGG		E10	B-0095	WGS_I7_627	TCAGAGAT	B-0104	WGS_i5_334	AAGGCAGG		E10	B-0117	WGS_i7_645	TCGAGAAG	B-0104	WGS_i5_334	AAGGCAGG
	F10	B-0064	WGS_i7_586	GTTGGAAT	B-0105	WGS_i5_537	TACCATCC		F10	B-0095	WGS_I7_627	TCAGAGAT	B-0105	WGS_i5_537	TACCATCC		F10	B-0117	WGS_i7_645	TCGAGAAG	B-0105	WGS_i5_537	TACCATCC
	G10	B-0064	WGS_i7_586	GTTGGAAT	B-0106	WGS_i5_549	AGTACGCC		G10	B-0095	WGS_I7_627	TCAGAGAT	B-0106	WGS_i5_549	AGTACGCC		G10	B-0117	WGS_i7_645	TCGAGAAG	B-0106	WGS_i5_549	AGTACGCC
	H10	B-0064	WGS_i7_586	GTTGGAAT	B-0107	WGS_i5_650	GGAATCGA		H10	B-0095	WGS_I7_627	TCAGAGAT	B-0107	WGS_i5_650	GGAATCGA		H10	B-0117	WGS_i7_645	TCGAGAAG	B-0107	WGS_i5_650	GGAATCGA
	A11	B-0065	WGS_i7_673	TGCGTATC	B-0100	WGS_i5_1	CGTTGGTT		A11	B-0096	WGS_I7_652	TCTATGGA	B-0100	WGS_i5_1	CGTTGGTT		A11	B-0118	WGS_i7_658	TCTGGCGG	B-0100	WGS_i5_1	CGTTGGTT
	B11	B-0065	WGS_i7_673	TGCGTATC	B-0101	WGS_i5_68	CTAGAATT		B11	B-0096	WGS_I7_652	TCTATGGA	B-0101	WGS_i5_68	CTAGAATT		B11	B-0118	WGS_i7_658	TCTGGCGG	B-0101	WGS_i5_68	CTAGAATT
	C11	B-0065	WGS_i7_673	TGCGTATC	B-0102	WGS_i5_123	TCGGTTCT		C11	B-0096	WGS_I7_652	TCTATGGA	B-0102	WGS_i5_123	TCGGTTCT		C11	B-0118	WGS_i7_658	TCTGGCGG	B-0102	WGS_i5_123	TCGGTTCT
	D11	B-0065	WGS_i7_673	TGCGTATC	B-0103	WGS_i5_304	GCATTCGG		D11	B-0096	WGS_I7_652	TCTATGGA	B-0103	WGS_i5_304	GCATTCGG		D11	B-0118	WGS_i7_658	TCTGGCGG	B-0103	WGS_i5_304	GCATTCGG
	E11	B-0065	WGS_i7_673	TGCGTATC	B-0104	WGS_i5_334	AAGGCAGG		E11	B-0096	WGS_I7_652	TCTATGGA	B-0104	WGS_i5_334	AAGGCAGG		E11	B-0118	WGS_i7_658	TCTGGCGG	B-0104	WGS_i5_334	AAGGCAGG
	F11	B-0065	WGS_i7_673	TGCGTATC	B-0105	WGS_i5_537	TACCATCC		F11	B-0096	WGS_I7_652	TCTATGGA	B-0105	WGS_i5_537	TACCATCC		F11	B-0118	WGS_i7_658	TCTGGCGG	B-0105	WGS_i5_537	TACCATCC
	G11	B-0065	WGS_i7_673	TGCGTATC	B-0106	WGS_i5_549	AGTACGCC		G11	B-0096	WGS_I7_652	TCTATGGA	B-0106	WGS_i5_549	AGTACGCC		G11	B-0118	WGS_i7_658	TCTGGCGG	B-0106	WGS_i5_549	AGTACGCC
	H11	B-0065	WGS_i7_673	TGCGTATC	B-0107	WGS_i5_650	GGAATCGA		H11	B-0096	WGS_I7_652	TCTATGGA	B-0107	WGS_i5_650	GGAATCGA		H11	B-0118	WGS_i7_658	TCTGGCGG	B-0107	WGS_i5_650	GGAATCGA
	A12	B-0066	WGS_i7_744	TTGCTTGC	B-0100	WGS_i5_1	CGTTGGTT		A12	B-0097	WGS_I7_666	TGAGGTTC	B-0100	WGS_i5_1	CGTTGGTT		A12	B-0119	WGS_i7_659	TCTTAGCT	B-0100	WGS_i5_1	CGTTGGTT
	B12	B-0066	WGS_i7_744	TTGCTTGC	B-0101	WGS_i5_68	CTAGAATT		B12	B-0097	WGS_I7_666	TGAGGTTC	B-0101	WGS_i5_68	CTAGAATT		B12	B-0119	WGS_i7_659	TCTTAGCT	B-0101	WGS_i5_68	CTAGAATT
	C12	B-0066	WGS_i7_744	TTGCTTGC	B-0102	WGS_i5_123	TCGGTTCT		C12	B-0097	WGS_I7_666	TGAGGTTC	B-0102	WGS_i5_123	TCGGTTCT		C12	B-0119	WGS_i7_659	TCTTAGCT	B-0102	WGS_i5_123	TCGGTTCT
	D12	B-0066	WGS_i7_744	TTGCTTGC	B-0103	WGS_i5_304	GCATTCGG		D12	B-0097	WGS_I7_666	TGAGGTTC	B-0103	WGS_i5_304	GCATTCGG		D12	B-0119	WGS_i7_659	TCTTAGCT	B-0103	WGS_i5_304	GCATTCGG
	E12	B-0066	WGS_i7_744	TTGCTTGC	B-0104	WGS_i5_334	AAGGCAGG		E12	B-0097	WGS_I7_666	TGAGGTTC	B-0104	WGS_i5_334	AAGGCAGG		E12	B-0119	WGS_i7_659	TCTTAGCT	B-0104	WGS_i5_334	AAGGCAGG
	F12	B-0066	WGS_i7_744	TTGCTTGC	B-0105	WGS_i5_537	TACCATCC		F12	B-0097	WGS_I7_666	TGAGGTTC	B-0105	WGS_i5_537	TACCATCC		F12	B-0119	WGS_i7_659	TCTTAGCT	B-0105	WGS_i5_537	TACCATCC
	G12	B-0066	WGS_i7_744	TTGCTTGC	B-0106	WGS_i5_549	AGTACGCC		G12	B-0097	WGS_I7_666	TGAGGTTC	B-0106	WGS_i5_549	AGTACGCC		G12	B-0119	WGS_i7_659	TCTTAGCT	B-0106	WGS_i5_549	AGTACGCC
	H12	B-0066	WGS_i7_744	TTGCTTGC	B-0107	WGS_i5_650	GGAATCGA		H12	B-0097	WGS_I7_666	TGAGGTTC	B-0107	WGS_i5_650	GGAATCGA		H12	B-0119	WGS_i7_659	TCTTAGCT	B-0107	WGS_i5_650	GGAATCGA

## Sheet: Nextera Sequences
Nextera Transposase Adapters
(used for tagmentation)
Read 1 (i5, 5' to 3')
total = 33 bp. PCR pimer matches first 14 bp
TCGTCGGCAGCGTCAGATGTGTATAAGAGACAG
Read 2 (i7, 5' to 3')
total = 34 bp. PCR pimer matches first 15 bp
GTCTCGTGGGCTCGGAGATGTGTATAAGAGACAG
Nextera Index Kit – PCR Primers
(Used for PCR of tagmented product)
i5 Index (5' to 3')
primer = 51 bp. Includes an 8 bp index
AATGATACGGCGACCACCGAGATCTACAC[i5]TCGTCGGCAGCGTC
i7 Index (5' to 3')
primer = 47 bp. Includes an 8 bp index
CAAGCAGAAGACGGCATACGAGAT[i7]GTCTCGTGGGCTCGG
Example i5
B-0031
AATGATACGGCGACCACCGAGATCTACACAACCATGCTCGTCGGCAGCGTC
Example i7
B-0055
CAAGCAGAAGACGGCATACGAGATTTATGGTTGTCTCGTGGGCTCGG
Total fragment length
total = 136 bp. 70 bp of i5 + [DNA] + 66 bp of i7
Total i5 side
total = 70 bp. 43 + 8 index (51 bp) + 19 bp from transposase adapter
Total i7
total = 66 bp. 39 + 8 index (47 bp) + 19 bp from transposase adapter
Example full fragment (136 bp + DNA)
AATGATACGGCGACCACCGAGATCTACACAACCATGCTCGTCGGCAGCGTCAGATGTGTATAAGAGACAG-DNA-CTGTCTCTTATACACATCTCCGAGCCCACGAGACAACCATAAATCTCGTATGCCGTCTTCTGCTTG
Notes
Read 1 comes from i5 end
then "index 1" which is the other end i7
bridging occurs, then "index 2" i5
then read 2 from i7 end
the index sequence for both i5 and i7 will be in reverse complement
not true on all platforms, two workflows
