# Supplementary material for: Cost-conscious generation of multiplexed short-read DNA libraries for whole-genome sequencing
Source: PLoS One. 2023 Jan 27;18(1):e0280004. doi: 10.1371/journal.pone.0280004 (PMC9882895; doi:10.1371/journal.pone.0280004)
Supplement: S2 File — (ZIP) [file pone.0280004.s002.zip › supplemental/library_costs_per_reaction.xlsx]

## Sheet: Sheet1
Cost-conscious generation of multiplexed short-read DNA libraries for whole-genome sequencing
Ashley Jones, David Stanley, Scott Ferguson, Benjamin Schwessinger, Justin Borevitz, Norman Warthmann
Prices based on Australian retail prices as of July 2022
							Illumina DNA Prep protocol			Cost-conscious protocol
Protocol component	Cat No.	Item	Supplier	Retail Price AUD	Unit of issue	Total Vol (Enzyme) uL	Advertised vol/uses per reaction	Advertised reactions	Advertised AUD $ per reaction	Our vol/uses per reaction	Our total reactions	Our AUD $ per reaction	Notes
Initial DNA quantification	40540H	dsDNA Quantification High Sensitivity Kit (for microplate reader)	BioDynami	395	1 kit 1,000 assays	NA	NA	NA	NA	100 uL	2000	0.1975	Uses half reactions (100 uL vs 200 uL)
Tagmentation	20060060	Illumina DNA Prep, (M) Tagmentation, 24 sample kit	Illumina	1588	1 kit 24 samples	240	10 uL	24	66.1667	0.2 uL	1200	1.32333	Uses 1/50th the amount of transposome compared to Illumina
Custom Tagmentation buffer	15568025	UltraPure 1M Tris-HCI, pH 8.0	Thermo Fisher Scientific	123	1 L	NA	NA	NA	NA	0.06 uL	1.66667e+07	7.38e-06	Requires 20 mM in 3 uL per reaction
Custom Tagmentation buffer	AM9530G	1 M MgCl2	Thermo Fisher Scientific	87	100 mL	NA	NA	NA	NA	0.03 uL	3.33333e+06	2.61e-05	Requires 10 mM in 3 uL per reaction
Custom Tagmentation buffer	89510-1KG-F	Poly(ethylene glycol) BioUltra, 8,000	Merck	206	1 kg	NA	NA	NA	NA	0.48 mg	2.08333e+06	9.888e-05	Requires 16% in 3 uL per reaction
Custom Tagmentation buffer	10977015	UltraPure DNase/RNase-Free Distilled Water	Thermo Fisher Scientific	36.39	500 mL	NA	NA	NA	NA	< 3 uL	166667	0.00021834	Approx 3 uL per reaction
PCR amplification	M0491L	Q5 High-Fidelity DNA Polymerase	NEB	829.8	500 units, 2 u/uL	250 uL	NA	NA	NA	0.35 uL	714.286	1.16172
PCR amplification	N0447L	Deoxynucleotide (dNTP) Solution Mix (10 mM)	NEB	469.8	10 mM, 40 µmol	4000	NA	NA	NA	1 uL	4000	0.11745
Barcoded primers	NA	Custom barcoded primers, HPLC with 3' phosphorothioate bond	IDT	2800	20 primers 100 nmole	av 70 nmole	NA	NA	NA	4 uL of 2.5 uM	11666.7	0.24	Need 20 primers for a whole 96-well plate (8 x i5 and 12 x i7). Prices are best estimates, will vary on primer yields. Approx AUD $140 for 51 bp 100 nmole oligo (guaranteed 28 nmole, average ~70 nmole), with HPLC with 3' phosphothiolation. i5 is 51 bp, i7 is 47 bp. Estimate: (20 oligos x $140 x 70 nmole x 10 uL for 100 uM) / 0.1 ul per reaction / 12 uses per i5 across row (will be the limiting pr…
Barcoded primers	20027213	Illumina DNA/RNA Unique Dual Indexes Tagmentation, Set A	Illumina (by IDT)	1028	96 indexes, 96 samples	not specified	96	96	10.7083	NA	NA	NA
Post library quantification	40540H	dsDNA Quantification High Sensitivity Kit (for microplate reader)	BioDynami	395	1 kit 1,000 assays	NA	200 uL	1000	NA	100 uL	2000	0.1975	Uses half reactions (100 uL vs 200 uL)
Clean-up and size selection	SSC-HTC2010	PippinHT 2% casettes with internal standards, marker 20B, 100-600 bp	Sage Science	1650	10 pack	NA	NA	NA	NA	1-2 lanes /plate	1-2 lanes /plate	0.286458	10 casettes, each has 12 lanes, 2 lanes per plate
Clean-up and size selection	A63881	AMPure XP Reagent, 60 mL	Beckman Coulter	2120	60 mL	NA	NA	NA	NA	~600 uL per pool	100	0.220833	For a 96 sample pool of ~10 uL each, approx 1,000 uL, 0.6x beads is 600 uL.
								TOTAL AUD:	76.875		TOTAL AUD:	3.74515
Alternatives:
Initial DNA quantification	Q33120	Quant-iT dsDNA Assay Kits, high sensitivity (HS)	Thermo Fisher Scientific	914	1 kit 1,000 assays	NA	NA	NA	NA	100 uL	2000	0.457	Uses half reactions (100 uL vs 200 uL)
