# Supplementary material for: Cost-conscious generation of multiplexed short-read DNA libraries for whole-genome sequencing
Source: PLoS One. 2023 Jan 27;18(1):e0280004. doi: 10.1371/journal.pone.0280004 (PMC9882895; doi:10.1371/journal.pone.0280004)
Supplement: S2 File — (ZIP) [file pone.0280004.s002.zip › supplemental/microplate_reader_concentrations/FLUOstar_Omega_BMG_Labtech_smart_sheet_split_plate.xlsx]

## Sheet: Final
Quant-iT smart sheet for 96 samples split across two plates
By Ashley Jones
18/05/22 (DD/MM/YY)
ashley.jones@anu.edu.au
This works for the following setup, or may need slight adjustments
>First two columns are standards
>Plate A has 3rd column blank then 6 columns full (4-9), then 3 blank
>Plate B has 3rd and 4th columns blank then 6 columns full (5-10), then 2 blank
Plate:
User:
Date:
Recorded blank:
Observed blank:
Instrument:	FLUOstar Omega, Filter-based multi-mode microplate reader (BMG Labtech).
Kit:	Quant-iT dsDNA, Assay Kit, high sensitivity (Thermo Fisher Scientific Q33120).
Plate:	Microplate, 96 well, PS, half area, black, med. Binding, 10 pcs/bag (Greiner Bio-One 675076).
Protocol:	https://anu365-my.sharepoint.com/:w:/g/personal/u6373942_anu_edu_au/EbJigqCiiUFPr3zALbkPFOEBNPBUBjiEpo5RGpd3GFf1KA?e=tDuBBf
#	well	ng/uL
1	A01	#DIV/0!
2	B01	#DIV/0!
3	C01	#DIV/0!
4	D01	#DIV/0!
5	E01	#DIV/0!
6	F01	#DIV/0!
7	G01	#DIV/0!
8	H01	#DIV/0!
9	A02	#DIV/0!
10	B02	#DIV/0!
11	C02	#DIV/0!
12	D02	#DIV/0!
13	E02	#DIV/0!
14	F02	#DIV/0!
15	G02	#DIV/0!
16	H02	#DIV/0!
17	A03	#DIV/0!
18	B03	#DIV/0!
19	C03	#DIV/0!
20	D03	#DIV/0!
21	E03	#DIV/0!
22	F03	#DIV/0!
23	G03	#DIV/0!
24	H03	#DIV/0!
25	A04	#DIV/0!
26	B04	#DIV/0!
27	C04	#DIV/0!
28	D04	#DIV/0!
29	E04	#DIV/0!
30	F04	#DIV/0!
31	G04	#DIV/0!
32	H04	#DIV/0!
33	A05	#DIV/0!
34	B05	#DIV/0!
35	C05	#DIV/0!
36	D05	#DIV/0!
37	E05	#DIV/0!
38	F05	#DIV/0!
39	G05	#DIV/0!
40	H05	#DIV/0!
41	A06	#DIV/0!
42	B06	#DIV/0!
43	C06	#DIV/0!
44	D06	#DIV/0!
45	E06	#DIV/0!
46	F06	#DIV/0!
47	G06	#DIV/0!
48	H06	#DIV/0!
49	A07	#DIV/0!
50	B07	#DIV/0!
51	C07	#DIV/0!
52	D07	#DIV/0!
53	E07	#DIV/0!
54	F07	#DIV/0!
55	G07	#DIV/0!
56	H07	#DIV/0!
57	A08	#DIV/0!
58	B08	#DIV/0!
59	C08	#DIV/0!
60	D08	#DIV/0!
61	E08	#DIV/0!
62	F08	#DIV/0!
63	G08	#DIV/0!
64	H08	#DIV/0!
65	A09	#DIV/0!
66	B09	#DIV/0!
67	C09	#DIV/0!
68	D09	#DIV/0!
69	E09	#DIV/0!
70	F09	#DIV/0!
71	G09	#DIV/0!
72	H09	#DIV/0!
73	A10	#DIV/0!
74	B10	#DIV/0!
75	C10	#DIV/0!
76	D10	#DIV/0!
77	E10	#DIV/0!
78	F10	#DIV/0!
79	G10	#DIV/0!
80	H10	#DIV/0!
81	A11	#DIV/0!
82	B11	#DIV/0!
83	C11	#DIV/0!
84	D11	#DIV/0!
85	E11	#DIV/0!
86	F11	#DIV/0!
87	G11	#DIV/0!
88	H11	#DIV/0!
89	A12	#DIV/0!
90	B12	#DIV/0!
91	C12	#DIV/0!
92	D12	#DIV/0!
93	E12	#DIV/0!
94	F12	#DIV/0!
95	G12	#DIV/0!
96	H12	#DIV/0!

## Sheet: Plate A (1-48)
<<<<<<<<	PASTE DATA HERE
˅˅˅˅˅˅˅˅˅˅˅˅˅˅˅˅˅˅˅˅˅˅
	~Raw data~						~Corrected~				Concentrations
Well	Content	Raw Data (485-12/Em520)		incorrect	correct	well	content	flourescence		well	ng/uL
A01				c01	c01	A01	0	0		A01	std-1
A02				c09	c02	0	0	0		B01	std-1
A03				c17	c03	0	0	0		C01	std-1
etc				c25	c04	0	0	0		D01	std-1
				c33	c05	0	0	0		E01	std-1
				c41	c06	0	0	0		F01	std-1
				c49	c07	0	0	0		G01	std-1
				c57	c08	0	0	0		H01	std-1
				c65	c09	A02	0	0		A02	std-2
				c73	c10	0	0	0		B02	std-2
				c81	c11	0	0	0		C02	std-2
				c89	c12	0	0	0		D02	std-2
				c02	c13	0	0	0		E02	std-2
				c10	c14	0	0	0		F02	std-2
				c18	c15	0	0	0		G02	std-2
				c26	c16	0	0	0		H02	std-2
				c34	c17	A03	0	0		A03	empty
				c42	c18	0	0	0		B03	empty
				c50	c19	0	0	0		C03	empty
				c58	c20	0	0	0		D03	empty
				c66	c21	0	0	0		E03	empty
				c74	c22	0	0	0		F03	empty
				c82	c23	0	0	0		G03	empty
				c90	c24	0	0	0		H03	empty
				c03	c25	etc	0	0		A04	#DIV/0!	< Plate A
				c11	c26	0	0	0		B04	#DIV/0!
				c19	c27	0	0	0		C04	#DIV/0!
				c27	c28	0	0	0		D04	#DIV/0!
				c35	c29	0	0	0		E04	#DIV/0!
				c43	c30	0	0	0		F04	#DIV/0!
				c51	c31	0	0	0		G04	#DIV/0!
				c59	c32	0	0	0		H04	#DIV/0!
				c67	c33	0	0	0		A05	#DIV/0!	< Plate B
				c75	c34	0	0	0		B05	#DIV/0!
				c83	c35	0	0	0		C05	#DIV/0!
				c91	c36	0	0	0		D05	#DIV/0!
				c04	c37	0	0	0		E05	#DIV/0!
				c12	c38	0	0	0		F05	#DIV/0!
				c20	c39	0	0	0		G05	#DIV/0!
				c28	c40	0	0	0		H05	#DIV/0!
				c36	c41	0	0	0		A06	#DIV/0!
				c44	c42	0	0	0		B06	#DIV/0!
				c52	c43	0	0	0		C06	#DIV/0!
				c60	c44	0	0	0		D06	#DIV/0!
				c68	c45	0	0	0		E06	#DIV/0!
				c76	c46	0	0	0		F06	#DIV/0!
				c84	c47	0	0	0		G06	#DIV/0!
				c92	c48	0	0	0		H06	#DIV/0!
				c05	c49	0	0	0		A07	#DIV/0!
				c13	c50	0	0	0		B07	#DIV/0!
				c21	c51	0	0	0		C07	#DIV/0!
				c29	c52	0	0	0		D07	#DIV/0!
				c37	c53	0	0	0		E07	#DIV/0!
				c45	c54	0	0	0		F07	#DIV/0!
				c53	c55	0	0	0		G07	#DIV/0!
				c61	c56	0	0	0		H07	#DIV/0!
				c69	c57	0	0	0		A08	#DIV/0!
				c77	c58	0	0	0		B08	#DIV/0!
				c85	c59	0	0	0		C08	#DIV/0!
				c93	c60	0	0	0		D08	#DIV/0!
				c06	c61	0	0	0		E08	#DIV/0!
				c14	c62	0	0	0		F08	#DIV/0!
				c22	c63	0	0	0		G08	#DIV/0!
				c30	c64	0	0	0		H08	#DIV/0!
				c38	c65	0	0	0		A09	#DIV/0!
				c46	c66	0	0	0		B09	#DIV/0!
				c54	c67	0	0	0		C09	#DIV/0!
				c62	c68	0	0	0		D09	#DIV/0!
				c70	c69	0	0	0		E09	#DIV/0!
				c78	c70	0	0	0		F09	#DIV/0!
				c86	c71	0	0	0		G09	#DIV/0!
				c94	c72	0	0	0		H09	#DIV/0!	< Plate A
				c07	c73	0	0	0		A10	#DIV/0!
				c15	c74	0	0	0		B10	#DIV/0!
				c23	c75	0	0	0		C10	#DIV/0!
				c31	c76	0	0	0		D10	#DIV/0!
				c39	c77	0	0	0		E10	#DIV/0!
				c47	c78	0	0	0		F10	#DIV/0!
				c55	c79	0	0	0		G10	#DIV/0!
				c63	c80	0	0	0		H10	#DIV/0!	< Plate B
				c71	c81	0	0	0		A11	#DIV/0!
				c79	c82	0	0	0		B11	#DIV/0!
				c87	c83	0	0	0		C11	#DIV/0!
				c95	c84	0	0	0		D11	#DIV/0!
				c08	c85	0	0	0		E11	#DIV/0!
				c16	c86	0	0	0		F11	#DIV/0!
				c24	c87	0	0	0		G11	#DIV/0!
				c32	c88	0	0	0		H11	#DIV/0!
				c40	c89	0	0	0		A12	#DIV/0!
				c48	c90	0	0	0		B12	#DIV/0!
				c56	c91	0	0	0		C12	#DIV/0!
				c64	c92	0	0	0		D12	#DIV/0!
				c72	c93	0	0	0		E12	#DIV/0!
				c80	c94	0	0	0		F12	#DIV/0!
				c88	c95	0	0	0		G12	#DIV/0!
				c96	c96	0	0	0		H12	#DIV/0!
	MIN	#DIV/0!
	MAX	#DIV/0!
	AVG	#DIV/0!
	MEDIAN	#DIV/0!
	ng/uL	stds-1	stds-2
	0	0	0
	0.5	0	0
	1	0	0
	2	0	0
	4	0	0
	6	0	0
	8	0	0
	10	0	0
	SLOPE	0	0
	INTERCEPT	0	0
	Average slope (m)		0
	Average intercept (b)		0		equation of a line
					y = mx + b
	Amount of std (uL)		2		x = (y-b)/m
	Amount of sample (uL)		2
	Dilution factor		1

## Sheet: Plate B (49-96)
<<<<<<<<	PASTE DATA HERE
˅˅˅˅˅˅˅˅˅˅˅˅˅˅˅˅˅˅˅˅˅˅
	~Raw data~						~Corrected~				Concentrations
Well	Content	Raw Data (485-12/Em520)		incorrect	correct	well	content	flourescence		well	ng/uL
A01				c01	c01	A01	0	0		A01	std-1
A02				c09	c02	0	0	0		B01	std-1
A03				c17	c03	0	0	0		C01	std-1
etc				c25	c04	0	0	0		D01	std-1
				c33	c05	0	0	0		E01	std-1
				c41	c06	0	0	0		F01	std-1
				c49	c07	0	0	0		G01	std-1
				c57	c08	0	0	0		H01	std-1
				c65	c09	A02	0	0		A02	std-2
				c73	c10	0	0	0		B02	std-2
				c81	c11	0	0	0		C02	std-2
				c89	c12	0	0	0		D02	std-2
				c02	c13	0	0	0		E02	std-2
				c10	c14	0	0	0		F02	std-2
				c18	c15	0	0	0		G02	std-2
				c26	c16	0	0	0		H02	std-2
				c34	c17	A03	0	0		A03	empty
				c42	c18	0	0	0		B03	empty
				c50	c19	0	0	0		C03	empty
				c58	c20	0	0	0		D03	empty
				c66	c21	0	0	0		E03	empty
				c74	c22	0	0	0		F03	empty
				c82	c23	0	0	0		G03	empty
				c90	c24	0	0	0		H03	empty
				c03	c25	etc	0	0		A04	#DIV/0!	< Plate A
				c11	c26	0	0	0		B04	#DIV/0!
				c19	c27	0	0	0		C04	#DIV/0!
				c27	c28	0	0	0		D04	#DIV/0!
				c35	c29	0	0	0		E04	#DIV/0!
				c43	c30	0	0	0		F04	#DIV/0!
				c51	c31	0	0	0		G04	#DIV/0!
				c59	c32	0	0	0		H04	#DIV/0!
				c67	c33	0	0	0		A05	#DIV/0!	< Plate B
				c75	c34	0	0	0		B05	#DIV/0!
				c83	c35	0	0	0		C05	#DIV/0!
				c91	c36	0	0	0		D05	#DIV/0!
				c04	c37	0	0	0		E05	#DIV/0!
				c12	c38	0	0	0		F05	#DIV/0!
				c20	c39	0	0	0		G05	#DIV/0!
				c28	c40	0	0	0		H05	#DIV/0!
				c36	c41	0	0	0		A06	#DIV/0!
				c44	c42	0	0	0		B06	#DIV/0!
				c52	c43	0	0	0		C06	#DIV/0!
				c60	c44	0	0	0		D06	#DIV/0!
				c68	c45	0	0	0		E06	#DIV/0!
				c76	c46	0	0	0		F06	#DIV/0!
				c84	c47	0	0	0		G06	#DIV/0!
				c92	c48	0	0	0		H06	#DIV/0!
				c05	c49	0	0	0		A07	#DIV/0!
				c13	c50	0	0	0		B07	#DIV/0!
				c21	c51	0	0	0		C07	#DIV/0!
				c29	c52	0	0	0		D07	#DIV/0!
				c37	c53	0	0	0		E07	#DIV/0!
				c45	c54	0	0	0		F07	#DIV/0!
				c53	c55	0	0	0		G07	#DIV/0!
				c61	c56	0	0	0		H07	#DIV/0!
				c69	c57	0	0	0		A08	#DIV/0!
				c77	c58	0	0	0		B08	#DIV/0!
				c85	c59	0	0	0		C08	#DIV/0!
				c93	c60	0	0	0		D08	#DIV/0!
				c06	c61	0	0	0		E08	#DIV/0!
				c14	c62	0	0	0		F08	#DIV/0!
				c22	c63	0	0	0		G08	#DIV/0!
				c30	c64	0	0	0		H08	#DIV/0!
				c38	c65	0	0	0		A09	#DIV/0!
				c46	c66	0	0	0		B09	#DIV/0!
				c54	c67	0	0	0		C09	#DIV/0!
				c62	c68	0	0	0		D09	#DIV/0!
				c70	c69	0	0	0		E09	#DIV/0!
				c78	c70	0	0	0		F09	#DIV/0!
				c86	c71	0	0	0		G09	#DIV/0!
				c94	c72	0	0	0		H09	#DIV/0!	< Plate A
				c07	c73	0	0	0		A10	#DIV/0!
				c15	c74	0	0	0		B10	#DIV/0!
				c23	c75	0	0	0		C10	#DIV/0!
				c31	c76	0	0	0		D10	#DIV/0!
				c39	c77	0	0	0		E10	#DIV/0!
				c47	c78	0	0	0		F10	#DIV/0!
				c55	c79	0	0	0		G10	#DIV/0!
				c63	c80	0	0	0		H10	#DIV/0!	< Plate B
				c71	c81	0	0	0		A11	#DIV/0!
				c79	c82	0	0	0		B11	#DIV/0!
				c87	c83	0	0	0		C11	#DIV/0!
				c95	c84	0	0	0		D11	#DIV/0!
				c08	c85	0	0	0		E11	#DIV/0!
				c16	c86	0	0	0		F11	#DIV/0!
				c24	c87	0	0	0		G11	#DIV/0!
				c32	c88	0	0	0		H11	#DIV/0!
				c40	c89	0	0	0		A12	#DIV/0!
				c48	c90	0	0	0		B12	#DIV/0!
				c56	c91	0	0	0		C12	#DIV/0!
				c64	c92	0	0	0		D12	#DIV/0!
				c72	c93	0	0	0		E12	#DIV/0!
				c80	c94	0	0	0		F12	#DIV/0!
				c88	c95	0	0	0		G12	#DIV/0!
				c96	c96	0	0	0		H12	#DIV/0!
	MIN	#DIV/0!
	MAX	#DIV/0!
	AVG	#DIV/0!
	MEDIAN	#DIV/0!
	ng/uL	stds-1	stds-2
	0	0	0
	0.5	0	0
	1	0	0
	2	0	0
	4	0	0
	6	0	0
	8	0	0
	10	0	0
	SLOPE	0	0
	INTERCEPT	0	0
	Average slope (m)		0
	Average intercept (b)		0		equation of a line
					y = mx + b
	Amount of std (uL)		2		x = (y-b)/m
	Amount of sample (uL)		2
	Dilution factor		1
