# Supplementary material for: Cost-conscious generation of multiplexed short-read DNA libraries for whole-genome sequencing
Source: PLoS One. 2023 Jan 27;18(1):e0280004. doi: 10.1371/journal.pone.0280004 (PMC9882895; doi:10.1371/journal.pone.0280004)
Supplement: S2 File — (ZIP) [file pone.0280004.s002.zip › supplemental/microplate_reader_concentrations/Infinite_M1000_PRO_Tecan_smart_sheet_split_plate.xlsx]

## Sheet: Setup
Quant-iT smart sheet for 96 samples split across two plates
By Ashley Jones
11/07/22 (DD/MM/YY)
ashley.jones@anu.edu.au
This works for the following setup, or may need slight adjustments
>Plate A has samples 1-48 in first six columns (1-6), then two empty columns (7-8), then two columns of standards in duplicate (9-10), then two empty columns (11-12).
>Plate B two empty columns (1-2), then two columns of standards in duplicate (3-4), then two empty columns (5-6), then has samples 49-96 in the last six columns (7-12).
Plate:
User:
Date:
Recorded blank:
Observed blank:
Instrument:	Infinite M1000 PRO (Tecan)
Kit:	Quant-iT dsDNA, Assay Kit, high sensitivity (Thermo Fisher Scientific Q33120)
Plate:	96-well PCR microplate white, Roche 480 light cycler (Axygen Scientific PCR-96-LC480-W-NF)
or	Microplate, 96 well, PS, half area, black, med. Binding, 10 pcs/bag (Greiner Bio-One 675076).

## Sheet: summary
PLATE 1 CONCENTRATIONS ng/uL
<>	1	2	3	4	5	6	7	8	9	10	11	12
A	#DIV/0!	#DIV/0!	#DIV/0!	#DIV/0!	#DIV/0!	#DIV/0!	#DIV/0!	#DIV/0!	#DIV/0!	#DIV/0!	#DIV/0!	#DIV/0!
B	#DIV/0!	#DIV/0!	#DIV/0!	#DIV/0!	#DIV/0!	#DIV/0!	#DIV/0!	#DIV/0!	#DIV/0!	#DIV/0!	#DIV/0!	#DIV/0!
C	#DIV/0!	#DIV/0!	#DIV/0!	#DIV/0!	#DIV/0!	#DIV/0!	#DIV/0!	#DIV/0!	#DIV/0!	#DIV/0!	#DIV/0!	#DIV/0!
D	#DIV/0!	#DIV/0!	#DIV/0!	#DIV/0!	#DIV/0!	#DIV/0!	#DIV/0!	#DIV/0!	#DIV/0!	#DIV/0!	#DIV/0!	#DIV/0!
E	#DIV/0!	#DIV/0!	#DIV/0!	#DIV/0!	#DIV/0!	#DIV/0!	#DIV/0!	#DIV/0!	#DIV/0!	#DIV/0!	#DIV/0!	#DIV/0!
F	#DIV/0!	#DIV/0!	#DIV/0!	#DIV/0!	#DIV/0!	#DIV/0!	#DIV/0!	#DIV/0!	#DIV/0!	#DIV/0!	#DIV/0!	#DIV/0!
G	#DIV/0!	#DIV/0!	#DIV/0!	#DIV/0!	#DIV/0!	#DIV/0!	#DIV/0!	#DIV/0!	#DIV/0!	#DIV/0!	#DIV/0!	#DIV/0!
H	#DIV/0!	#DIV/0!	#DIV/0!	#DIV/0!	#DIV/0!	#DIV/0!	#DIV/0!	#DIV/0!	#DIV/0!	#DIV/0!	#DIV/0!	#DIV/0!
PLATE 2 CONCENTRATIONS ng/uL
<>	1	2	3	4	5	6	7	8	9	10	11	12
A	#DIV/0!	#DIV/0!	#DIV/0!	#DIV/0!	#DIV/0!	#DIV/0!	#DIV/0!	#DIV/0!	#DIV/0!	#DIV/0!	#DIV/0!	#DIV/0!
B	#DIV/0!	#DIV/0!	#DIV/0!	#DIV/0!	#DIV/0!	#DIV/0!	#DIV/0!	#DIV/0!	#DIV/0!	#DIV/0!	#DIV/0!	#DIV/0!
C	#DIV/0!	#DIV/0!	#DIV/0!	#DIV/0!	#DIV/0!	#DIV/0!	#DIV/0!	#DIV/0!	#DIV/0!	#DIV/0!	#DIV/0!	#DIV/0!
D	#DIV/0!	#DIV/0!	#DIV/0!	#DIV/0!	#DIV/0!	#DIV/0!	#DIV/0!	#DIV/0!	#DIV/0!	#DIV/0!	#DIV/0!	#DIV/0!
E	#DIV/0!	#DIV/0!	#DIV/0!	#DIV/0!	#DIV/0!	#DIV/0!	#DIV/0!	#DIV/0!	#DIV/0!	#DIV/0!	#DIV/0!	#DIV/0!
F	#DIV/0!	#DIV/0!	#DIV/0!	#DIV/0!	#DIV/0!	#DIV/0!	#DIV/0!	#DIV/0!	#DIV/0!	#DIV/0!	#DIV/0!	#DIV/0!
G	#DIV/0!	#DIV/0!	#DIV/0!	#DIV/0!	#DIV/0!	#DIV/0!	#DIV/0!	#DIV/0!	#DIV/0!	#DIV/0!	#DIV/0!	#DIV/0!
H	#DIV/0!	#DIV/0!	#DIV/0!	#DIV/0!	#DIV/0!	#DIV/0!	#DIV/0!	#DIV/0!	#DIV/0!	#DIV/0!	#DIV/0!	#DIV/0!
PLATE 3 CONCENTRATIONS ng/uL
<>	1	2	3	4	5	6	7	8	9	10	11	12
A	#DIV/0!	#DIV/0!	#DIV/0!	#DIV/0!	#DIV/0!	#DIV/0!	#DIV/0!	#DIV/0!	#DIV/0!	#DIV/0!	#DIV/0!	#DIV/0!
B	#DIV/0!	#DIV/0!	#DIV/0!	#DIV/0!	#DIV/0!	#DIV/0!	#DIV/0!	#DIV/0!	#DIV/0!	#DIV/0!	#DIV/0!	#DIV/0!
C	#DIV/0!	#DIV/0!	#DIV/0!	#DIV/0!	#DIV/0!	#DIV/0!	#DIV/0!	#DIV/0!	#DIV/0!	#DIV/0!	#DIV/0!	#DIV/0!
D	#DIV/0!	#DIV/0!	#DIV/0!	#DIV/0!	#DIV/0!	#DIV/0!	#DIV/0!	#DIV/0!	#DIV/0!	#DIV/0!	#DIV/0!	#DIV/0!
E	#DIV/0!	#DIV/0!	#DIV/0!	#DIV/0!	#DIV/0!	#DIV/0!	#DIV/0!	#DIV/0!	#DIV/0!	#DIV/0!	#DIV/0!	#DIV/0!
F	#DIV/0!	#DIV/0!	#DIV/0!	#DIV/0!	#DIV/0!	#DIV/0!	#DIV/0!	#DIV/0!	#DIV/0!	#DIV/0!	#DIV/0!	#DIV/0!
G	#DIV/0!	#DIV/0!	#DIV/0!	#DIV/0!	#DIV/0!	#DIV/0!	#DIV/0!	#DIV/0!	#DIV/0!	#DIV/0!	#DIV/0!	#DIV/0!
H	#DIV/0!	#DIV/0!	#DIV/0!	#DIV/0!	#DIV/0!	#DIV/0!	#DIV/0!	#DIV/0!	#DIV/0!	#DIV/0!	#DIV/0!	#DIV/0!
PLATE 4 CONCENTRATIONS ng/uL
<>	1	2	3	4	5	6	7	8	9	10	11	12
A	#DIV/0!	#DIV/0!	#DIV/0!	#DIV/0!	#DIV/0!	#DIV/0!	#DIV/0!	#DIV/0!	#DIV/0!	#DIV/0!	#DIV/0!	#DIV/0!
B	#DIV/0!	#DIV/0!	#DIV/0!	#DIV/0!	#DIV/0!	#DIV/0!	#DIV/0!	#DIV/0!	#DIV/0!	#DIV/0!	#DIV/0!	#DIV/0!
C	#DIV/0!	#DIV/0!	#DIV/0!	#DIV/0!	#DIV/0!	#DIV/0!	#DIV/0!	#DIV/0!	#DIV/0!	#DIV/0!	#DIV/0!	#DIV/0!
D	#DIV/0!	#DIV/0!	#DIV/0!	#DIV/0!	#DIV/0!	#DIV/0!	#DIV/0!	#DIV/0!	#DIV/0!	#DIV/0!	#DIV/0!	#DIV/0!
E	#DIV/0!	#DIV/0!	#DIV/0!	#DIV/0!	#DIV/0!	#DIV/0!	#DIV/0!	#DIV/0!	#DIV/0!	#DIV/0!	#DIV/0!	#DIV/0!
F	#DIV/0!	#DIV/0!	#DIV/0!	#DIV/0!	#DIV/0!	#DIV/0!	#DIV/0!	#DIV/0!	#DIV/0!	#DIV/0!	#DIV/0!	#DIV/0!
G	#DIV/0!	#DIV/0!	#DIV/0!	#DIV/0!	#DIV/0!	#DIV/0!	#DIV/0!	#DIV/0!	#DIV/0!	#DIV/0!	#DIV/0!	#DIV/0!
H	#DIV/0!	#DIV/0!	#DIV/0!	#DIV/0!	#DIV/0!	#DIV/0!	#DIV/0!	#DIV/0!	#DIV/0!	#DIV/0!	#DIV/0!	#DIV/0!

## Sheet: Plate 1a (1-48)
		PASTE OUTPUT HERE
		96 WELL
		TECAN
		ROW 43 (time)
CONCENTRATIONS ng/uL
<>	1	2	3	4	5	6	7	8	9	10	11	12
A	#DIV/0!	#DIV/0!	#DIV/0!	#DIV/0!	#DIV/0!	#DIV/0!			#DIV/0!	#DIV/0!
B	#DIV/0!	#DIV/0!	#DIV/0!	#DIV/0!	#DIV/0!	#DIV/0!			#DIV/0!	#DIV/0!
C	#DIV/0!	#DIV/0!	#DIV/0!	#DIV/0!	#DIV/0!	#DIV/0!			#DIV/0!	#DIV/0!
D	#DIV/0!	#DIV/0!	#DIV/0!	#DIV/0!	#DIV/0!	#DIV/0!			#DIV/0!	#DIV/0!
E	#DIV/0!	#DIV/0!	#DIV/0!	#DIV/0!	#DIV/0!	#DIV/0!			#DIV/0!	#DIV/0!
F	#DIV/0!	#DIV/0!	#DIV/0!	#DIV/0!	#DIV/0!	#DIV/0!			#DIV/0!	#DIV/0!
G	#DIV/0!	#DIV/0!	#DIV/0!	#DIV/0!	#DIV/0!	#DIV/0!			#DIV/0!	#DIV/0!
H	#DIV/0!	#DIV/0!	#DIV/0!	#DIV/0!	#DIV/0!	#DIV/0!			#DIV/0!	#DIV/0!
	MIN	#DIV/0!
	MAX	#DIV/0!												This graph for 1-48
	AVG	#DIV/0!												y = mx + b
	MEDIAN	#DIV/0!												x = (y-b)/m
	ng/uL	A9	A10
	0	0	0
	0.5	0	0
	1	0	0
	2	0	0
	4	0	0
	6	0	0
	8	0	0
	10	0	0
	SLOPE	0	0
	INTERCEPT	0	0
	Average slope (m)		0
	Average intercept (b)		0
	Amount of std (uL)		3
	Amount of sample (uL)		3
	Dilution factor		1

## Sheet: Plate 1b (48-96)
		PASTE OUTPUT HERE
		96 WELL
		TECAN
		ROW 43 (time)
CONCENTRATIONS ng/uL
<>	1	2	3	4	5	6	7	8	9	10	11	12
A			#DIV/0!	#DIV/0!			#DIV/0!	#DIV/0!	#DIV/0!	#DIV/0!	#DIV/0!	#DIV/0!
B			#DIV/0!	#DIV/0!			#DIV/0!	#DIV/0!	#DIV/0!	#DIV/0!	#DIV/0!	#DIV/0!
C			#DIV/0!	#DIV/0!			#DIV/0!	#DIV/0!	#DIV/0!	#DIV/0!	#DIV/0!	#DIV/0!
D			#DIV/0!	#DIV/0!			#DIV/0!	#DIV/0!	#DIV/0!	#DIV/0!	#DIV/0!	#DIV/0!
E			#DIV/0!	#DIV/0!			#DIV/0!	#DIV/0!	#DIV/0!	#DIV/0!	#DIV/0!	#DIV/0!
F			#DIV/0!	#DIV/0!			#DIV/0!	#DIV/0!	#DIV/0!	#DIV/0!	#DIV/0!	#DIV/0!
G			#DIV/0!	#DIV/0!			#DIV/0!	#DIV/0!	#DIV/0!	#DIV/0!	#DIV/0!	#DIV/0!
H			#DIV/0!	#DIV/0!			#DIV/0!	#DIV/0!	#DIV/0!	#DIV/0!	#DIV/0!	#DIV/0!
	MIN	#DIV/0!
	MAX	#DIV/0!												This graph for 49-96
	AVG	#DIV/0!												y = mx + b
	MEDIAN	#DIV/0!												x = (y-b)/m
	ng/uL	A9	A10
	0	0	0
	0.5	0	0
	1	0	0
	2	0	0
	4	0	0
	6	0	0
	8	0	0
	10	0	0
	SLOPE	0	0
	INTERCEPT	0	0
	Average slope (m)		0
	Average intercept (b)		0
	Amount of std (uL)		3
	Amount of sample (uL)		3
	Dilution factor		1

## Sheet: Plate 2a (1-48)
		PASTE OUTPUT HERE
		96 WELL
		TECAN
		ROW 43 (time)
CONCENTRATIONS ng/uL
<>	1	2	3	4	5	6	7	8	9	10	11	12
A	#DIV/0!	#DIV/0!	#DIV/0!	#DIV/0!	#DIV/0!	#DIV/0!			#DIV/0!	#DIV/0!
B	#DIV/0!	#DIV/0!	#DIV/0!	#DIV/0!	#DIV/0!	#DIV/0!			#DIV/0!	#DIV/0!
C	#DIV/0!	#DIV/0!	#DIV/0!	#DIV/0!	#DIV/0!	#DIV/0!			#DIV/0!	#DIV/0!
D	#DIV/0!	#DIV/0!	#DIV/0!	#DIV/0!	#DIV/0!	#DIV/0!			#DIV/0!	#DIV/0!
E	#DIV/0!	#DIV/0!	#DIV/0!	#DIV/0!	#DIV/0!	#DIV/0!			#DIV/0!	#DIV/0!
F	#DIV/0!	#DIV/0!	#DIV/0!	#DIV/0!	#DIV/0!	#DIV/0!			#DIV/0!	#DIV/0!
G	#DIV/0!	#DIV/0!	#DIV/0!	#DIV/0!	#DIV/0!	#DIV/0!			#DIV/0!	#DIV/0!
H	#DIV/0!	#DIV/0!	#DIV/0!	#DIV/0!	#DIV/0!	#DIV/0!			#DIV/0!	#DIV/0!
	MIN	#DIV/0!
	MAX	#DIV/0!												This graph for 1-48
	AVG	#DIV/0!												y = mx + b
	MEDIAN	#DIV/0!												x = (y-b)/m
	ng/uL	A9	A10
	0	0	0
	0.5	0	0
	1	0	0
	2	0	0
	4	0	0
	6	0	0
	8	0	0
	10	0	0
	SLOPE	0	0
	INTERCEPT	0	0
	Average slope (m)		0
	Average intercept (b)		0
	Amount of std (uL)		3
	Amount of sample (uL)		3
	Dilution factor		1

## Sheet: Plate 2b (48-96)
		PASTE OUTPUT HERE
		96 WELL
		TECAN
		ROW 43 (time)
CONCENTRATIONS ng/uL
<>	1	2	3	4	5	6	7	8	9	10	11	12
A			#DIV/0!	#DIV/0!			#DIV/0!	#DIV/0!	#DIV/0!	#DIV/0!	#DIV/0!	#DIV/0!
B			#DIV/0!	#DIV/0!			#DIV/0!	#DIV/0!	#DIV/0!	#DIV/0!	#DIV/0!	#DIV/0!
C			#DIV/0!	#DIV/0!			#DIV/0!	#DIV/0!	#DIV/0!	#DIV/0!	#DIV/0!	#DIV/0!
D			#DIV/0!	#DIV/0!			#DIV/0!	#DIV/0!	#DIV/0!	#DIV/0!	#DIV/0!	#DIV/0!
E			#DIV/0!	#DIV/0!			#DIV/0!	#DIV/0!	#DIV/0!	#DIV/0!	#DIV/0!	#DIV/0!
F			#DIV/0!	#DIV/0!			#DIV/0!	#DIV/0!	#DIV/0!	#DIV/0!	#DIV/0!	#DIV/0!
G			#DIV/0!	#DIV/0!			#DIV/0!	#DIV/0!	#DIV/0!	#DIV/0!	#DIV/0!	#DIV/0!
H			#DIV/0!	#DIV/0!			#DIV/0!	#DIV/0!	#DIV/0!	#DIV/0!	#DIV/0!	#DIV/0!
	MIN	#DIV/0!
	MAX	#DIV/0!												This graph for 49-96
	AVG	#DIV/0!												y = mx + b
	MEDIAN	#DIV/0!												x = (y-b)/m
	ng/uL	A9	A10
	0	0	0
	0.5	0	0
	1	0	0
	2	0	0
	4	0	0
	6	0	0
	8	0	0
	10	0	0
	SLOPE	0	0
	INTERCEPT	0	0
	Average slope (m)		0
	Average intercept (b)		0
	Amount of std (uL)		3
	Amount of sample (uL)		3
	Dilution factor		1

## Sheet: Plate 3a (1-48)
		PASTE OUTPUT HERE
		96 WELL
		TECAN
		ROW 43 (time)
CONCENTRATIONS ng/uL
<>	1	2	3	4	5	6	7	8	9	10	11	12
A	#DIV/0!	#DIV/0!	#DIV/0!	#DIV/0!	#DIV/0!	#DIV/0!			#DIV/0!	#DIV/0!
B	#DIV/0!	#DIV/0!	#DIV/0!	#DIV/0!	#DIV/0!	#DIV/0!			#DIV/0!	#DIV/0!
C	#DIV/0!	#DIV/0!	#DIV/0!	#DIV/0!	#DIV/0!	#DIV/0!			#DIV/0!	#DIV/0!
D	#DIV/0!	#DIV/0!	#DIV/0!	#DIV/0!	#DIV/0!	#DIV/0!			#DIV/0!	#DIV/0!
E	#DIV/0!	#DIV/0!	#DIV/0!	#DIV/0!	#DIV/0!	#DIV/0!			#DIV/0!	#DIV/0!
F	#DIV/0!	#DIV/0!	#DIV/0!	#DIV/0!	#DIV/0!	#DIV/0!			#DIV/0!	#DIV/0!
G	#DIV/0!	#DIV/0!	#DIV/0!	#DIV/0!	#DIV/0!	#DIV/0!			#DIV/0!	#DIV/0!
H	#DIV/0!	#DIV/0!	#DIV/0!	#DIV/0!	#DIV/0!	#DIV/0!			#DIV/0!	#DIV/0!
	MIN	#DIV/0!
	MAX	#DIV/0!												This graph for 1-48
	AVG	#DIV/0!												y = mx + b
	MEDIAN	#DIV/0!												x = (y-b)/m
	ng/uL	A9	A10
	0	0	0
	0.5	0	0
	1	0	0
	2	0	0
	4	0	0
	6	0	0
	8	0	0
	10	0	0
	SLOPE	0	0
	INTERCEPT	0	0
	Average slope (m)		0
	Average intercept (b)		0
	Amount of std (uL)		3
	Amount of sample (uL)		3
	Dilution factor		1

## Sheet: Plate 3b (48-96)
		PASTE OUTPUT HERE
		96 WELL
		TECAN
		ROW 43 (time)
CONCENTRATIONS ng/uL
<>	1	2	3	4	5	6	7	8	9	10	11	12
A			#DIV/0!	#DIV/0!			#DIV/0!	#DIV/0!	#DIV/0!	#DIV/0!	#DIV/0!	#DIV/0!
B			#DIV/0!	#DIV/0!			#DIV/0!	#DIV/0!	#DIV/0!	#DIV/0!	#DIV/0!	#DIV/0!
C			#DIV/0!	#DIV/0!			#DIV/0!	#DIV/0!	#DIV/0!	#DIV/0!	#DIV/0!	#DIV/0!
D			#DIV/0!	#DIV/0!			#DIV/0!	#DIV/0!	#DIV/0!	#DIV/0!	#DIV/0!	#DIV/0!
E			#DIV/0!	#DIV/0!			#DIV/0!	#DIV/0!	#DIV/0!	#DIV/0!	#DIV/0!	#DIV/0!
F			#DIV/0!	#DIV/0!			#DIV/0!	#DIV/0!	#DIV/0!	#DIV/0!	#DIV/0!	#DIV/0!
G			#DIV/0!	#DIV/0!			#DIV/0!	#DIV/0!	#DIV/0!	#DIV/0!	#DIV/0!	#DIV/0!
H			#DIV/0!	#DIV/0!			#DIV/0!	#DIV/0!	#DIV/0!	#DIV/0!	#DIV/0!	#DIV/0!
	MIN	#DIV/0!
	MAX	#DIV/0!												This graph for 49-96
	AVG	#DIV/0!												y = mx + b
	MEDIAN	#DIV/0!												x = (y-b)/m
	ng/uL	A9	A10
	0	0	0
	0.5	0	0
	1	0	0
	2	0	0
	4	0	0
	6	0	0
	8	0	0
	10	0	0
	SLOPE	0	0
	INTERCEPT	0	0
	Average slope (m)		0
	Average intercept (b)		0
	Amount of std (uL)		3
	Amount of sample (uL)		3
	Dilution factor		1

## Sheet: Plate 4a (1-48)
		PASTE OUTPUT HERE
		96 WELL
		TECAN
		ROW 43 (time)
CONCENTRATIONS ng/uL
<>	1	2	3	4	5	6	7	8	9	10	11	12
A	#DIV/0!	#DIV/0!	#DIV/0!	#DIV/0!	#DIV/0!	#DIV/0!			#DIV/0!	#DIV/0!
B	#DIV/0!	#DIV/0!	#DIV/0!	#DIV/0!	#DIV/0!	#DIV/0!			#DIV/0!	#DIV/0!
C	#DIV/0!	#DIV/0!	#DIV/0!	#DIV/0!	#DIV/0!	#DIV/0!			#DIV/0!	#DIV/0!
D	#DIV/0!	#DIV/0!	#DIV/0!	#DIV/0!	#DIV/0!	#DIV/0!			#DIV/0!	#DIV/0!
E	#DIV/0!	#DIV/0!	#DIV/0!	#DIV/0!	#DIV/0!	#DIV/0!			#DIV/0!	#DIV/0!
F	#DIV/0!	#DIV/0!	#DIV/0!	#DIV/0!	#DIV/0!	#DIV/0!			#DIV/0!	#DIV/0!
G	#DIV/0!	#DIV/0!	#DIV/0!	#DIV/0!	#DIV/0!	#DIV/0!			#DIV/0!	#DIV/0!
H	#DIV/0!	#DIV/0!	#DIV/0!	#DIV/0!	#DIV/0!	#DIV/0!			#DIV/0!	#DIV/0!
	MIN	#DIV/0!
	MAX	#DIV/0!												This graph for 1-48
	AVG	#DIV/0!												y = mx + b
	MEDIAN	#DIV/0!												x = (y-b)/m
	ng/uL	A9	A10
	0	0	0
	0.5	0	0
	1	0	0
	2	0	0
	4	0	0
	6	0	0
	8	0	0
	10	0	0
	SLOPE	0	0
	INTERCEPT	0	0
	Average slope (m)		0
	Average intercept (b)		0
	Amount of std (uL)		3
	Amount of sample (uL)		3
	Dilution factor		1

## Sheet: Plate 4b (48-96)
		PASTE OUTPUT HERE
		96 WELL
		TECAN
		ROW 43 (time)
CONCENTRATIONS ng/uL
<>	1	2	3	4	5	6	7	8	9	10	11	12
A			#DIV/0!	#DIV/0!			#DIV/0!	#DIV/0!	#DIV/0!	#DIV/0!	#DIV/0!	#DIV/0!
B			#DIV/0!	#DIV/0!			#DIV/0!	#DIV/0!	#DIV/0!	#DIV/0!	#DIV/0!	#DIV/0!
C			#DIV/0!	#DIV/0!			#DIV/0!	#DIV/0!	#DIV/0!	#DIV/0!	#DIV/0!	#DIV/0!
D			#DIV/0!	#DIV/0!			#DIV/0!	#DIV/0!	#DIV/0!	#DIV/0!	#DIV/0!	#DIV/0!
E			#DIV/0!	#DIV/0!			#DIV/0!	#DIV/0!	#DIV/0!	#DIV/0!	#DIV/0!	#DIV/0!
F			#DIV/0!	#DIV/0!			#DIV/0!	#DIV/0!	#DIV/0!	#DIV/0!	#DIV/0!	#DIV/0!
G			#DIV/0!	#DIV/0!			#DIV/0!	#DIV/0!	#DIV/0!	#DIV/0!	#DIV/0!	#DIV/0!
H			#DIV/0!	#DIV/0!			#DIV/0!	#DIV/0!	#DIV/0!	#DIV/0!	#DIV/0!	#DIV/0!
	MIN	#DIV/0!
	MAX	#DIV/0!												This graph for 49-96
	AVG	#DIV/0!												y = mx + b
	MEDIAN	#DIV/0!												x = (y-b)/m
	ng/uL	A9	A10
	0	0	0
	0.5	0	0
	1	0	0
	2	0	0
	4	0	0
	6	0	0
	8	0	0
	10	0	0
	SLOPE	0	0
	INTERCEPT	0	0
	Average slope (m)		0
	Average intercept (b)		0
	Amount of std (uL)		3
	Amount of sample (uL)		3
	Dilution factor		1
