# Supplementary material for: Cost-conscious generation of multiplexed short-read DNA libraries for whole-genome sequencing
Source: PLoS One. 2023 Jan 27;18(1):e0280004. doi: 10.1371/journal.pone.0280004 (PMC9882895; doi:10.1371/journal.pone.0280004)
Supplement: S2 File — (ZIP) [file pone.0280004.s002.zip › supplemental/program_files_PerkinElmer_workstations/PerkinElmer JANUS G3/1. Quantification/quantification_transfer_two_plates_greiner_black.csv]

Source Plate	Source Well	Stock Conc	Norm Conc	Vol DNA	Vol Water	Dest Plate	Dest Well
Standards	1	100	0.03	3	97	dilution1	A1
Standards	2	100	0.03	3	97	dilution1	B1
Standards	3	100	0.03	3	97	dilution1	C1
Standards	4	100	0.03	3	97	dilution1	D1
Standards	5	100	0.03	3	97	dilution1	E1
Standards	6	100	0.03	3	97	dilution1	F1
Standards	7	100	0.03	3	97	dilution1	G1
Standards	8	100	0.03	3	97	dilution1	H1
Standards	1	100	0.03	3	97	dilution1	A2
Standards	2	100	0.03	3	97	dilution1	B2
Standards	3	100	0.03	3	97	dilution1	C2
Standards	4	100	0.03	3	97	dilution1	D2
Standards	5	100	0.03	3	97	dilution1	E2
Standards	6	100	0.03	3	97	dilution1	F2
Standards	7	100	0.03	3	97	dilution1	G2
Standards	8	100	0.03	3	97	dilution1	H2
Standards	1	100	0.03	3	97	dilution2	A1
Standards	2	100	0.03	3	97	dilution2	B1
Standards	3	100	0.03	3	97	dilution2	C1
Standards	4	100	0.03	3	97	dilution2	D1
Standards	5	100	0.03	3	97	dilution2	E1
Standards	6	100	0.03	3	97	dilution2	F1
Standards	7	100	0.03	3	97	dilution2	G1
Standards	8	100	0.03	3	97	dilution2	H1
Standards	1	100	0.03	3	97	dilution2	A2
Standards	2	100	0.03	3	97	dilution2	B2
Standards	3	100	0.03	3	97	dilution2	C2
Standards	4	100	0.03	3	97	dilution2	D2
Standards	5	100	0.03	3	97	dilution2	E2
Standards	6	100	0.03	3	97	dilution2	F2
Standards	7	100	0.03	3	97	dilution2	G2
Standards	8	100	0.03	3	97	dilution2	H2
Stock DNA	A1	100	0.03	3	97	dilution1	A4
Stock DNA	B1	100	0.03	3	97	dilution1	B4
Stock DNA	C1	100	0.03	3	97	dilution1	C4
Stock DNA	D1	100	0.03	3	97	dilution1	D4
Stock DNA	E1	100	0.03	3	97	dilution1	E4
Stock DNA	F1	100	0.03	3	97	dilution1	F4
Stock DNA	G1	100	0.03	3	97	dilution1	G4
Stock DNA	H1	100	0.03	3	97	dilution1	H4
Stock DNA	A2	100	0.03	3	97	dilution1	A5
Stock DNA	B2	100	0.03	3	97	dilution1	B5
Stock DNA	C2	100	0.03	3	97	dilution1	C5
Stock DNA	D2	100	0.03	3	97	dilution1	D5
Stock DNA	E2	100	0.03	3	97	dilution1	E5
Stock DNA	F2	100	0.03	3	97	dilution1	F5
Stock DNA	G2	100	0.03	3	97	dilution1	G5
Stock DNA	H2	100	0.03	3	97	dilution1	H5
Stock DNA	A3	100	0.03	3	97	dilution1	A6
Stock DNA	B3	100	0.03	3	97	dilution1	B6
Stock DNA	C3	100	0.03	3	97	dilution1	C6
Stock DNA	D3	100	0.03	3	97	dilution1	D6
Stock DNA	E3	100	0.03	3	97	dilution1	E6
Stock DNA	F3	100	0.03	3	97	dilution1	F6
Stock DNA	G3	100	0.03	3	97	dilution1	G6
Stock DNA	H3	100	0.03	3	97	dilution1	H6
Stock DNA	A4	100	0.03	3	97	dilution1	A7
Stock DNA	B4	100	0.03	3	97	dilution1	B7
Stock DNA	C4	100	0.03	3	97	dilution1	C7
Stock DNA	D4	100	0.03	3	97	dilution1	D7
Stock DNA	E4	100	0.03	3	97	dilution1	E7
Stock DNA	F4	100	0.03	3	97	dilution1	F7
Stock DNA	G4	100	0.03	3	97	dilution1	G7
Stock DNA	H4	100	0.03	3	97	dilution1	H7
Stock DNA	A5	100	0.03	3	97	dilution1	A8
Stock DNA	B5	100	0.03	3	97	dilution1	B8
Stock DNA	C5	100	0.03	3	97	dilution1	C8
Stock DNA	D5	100	0.03	3	97	dilution1	D8
Stock DNA	E5	100	0.03	3	97	dilution1	E8
Stock DNA	F5	100	0.03	3	97	dilution1	F8
Stock DNA	G5	100	0.03	3	97	dilution1	G8
Stock DNA	H5	100	0.03	3	97	dilution1	H8
Stock DNA	A6	100	0.03	3	97	dilution1	A9
Stock DNA	B6	100	0.03	3	97	dilution1	B9
Stock DNA	C6	100	0.03	3	97	dilution1	C9
Stock DNA	D6	100	0.03	3	97	dilution1	D9
Stock DNA	E6	100	0.03	3	97	dilution1	E9
Stock DNA	F6	100	0.03	3	97	dilution1	F9
Stock DNA	G6	100	0.03	3	97	dilution1	G9
Stock DNA	H6	100	0.03	3	97	dilution1	H9
Stock DNA	A7	100	0.03	3	97	dilution2	A5
Stock DNA	B7	100	0.03	3	97	dilution2	B5
Stock DNA	C7	100	0.03	3	97	dilution2	C5
Stock DNA	D7	100	0.03	3	97	dilution2	D5
Stock DNA	E7	100	0.03	3	97	dilution2	E5
Stock DNA	F7	100	0.03	3	97	dilution2	F5
Stock DNA	G7	100	0.03	3	97	dilution2	G5
Stock DNA	H7	100	0.03	3	97	dilution2	H5
Stock DNA	A8	100	0.03	3	97	dilution2	A6
Stock DNA	B8	100	0.03	3	97	dilution2	B6
Stock DNA	C8	100	0.03	3	97	dilution2	C6
Stock DNA	D8	100	0.03	3	97	dilution2	D6
Stock DNA	E8	100	0.03	3	97	dilution2	E6
Stock DNA	F8	100	0.03	3	97	dilution2	F6
Stock DNA	G8	100	0.03	3	97	dilution2	G6
Stock DNA	H8	100	0.03	3	97	dilution2	H6
Stock DNA	A9	100	0.03	3	97	dilution2	A7
Stock DNA	B9	100	0.03	3	97	dilution2	B7
Stock DNA	C9	100	0.03	3	97	dilution2	C7
Stock DNA	D9	100	0.03	3	97	dilution2	D7
Stock DNA	E9	100	0.03	3	97	dilution2	E7
Stock DNA	F9	100	0.03	3	97	dilution2	F7
Stock DNA	G9	100	0.03	3	97	dilution2	G7
Stock DNA	H9	100	0.03	3	97	dilution2	H7
Stock DNA	A10	100	0.03	3	97	dilution2	A8
Stock DNA	B10	100	0.03	3	97	dilution2	B8
Stock DNA	C10	100	0.03	3	97	dilution2	C8
Stock DNA	D10	100	0.03	3	97	dilution2	D8
Stock DNA	E10	100	0.03	3	97	dilution2	E8
Stock DNA	F10	100	0.03	3	97	dilution2	F8
Stock DNA	G10	100	0.03	3	97	dilution2	G8
Stock DNA	H10	100	0.03	3	97	dilution2	H8
Stock DNA	A11	100	0.03	3	97	dilution2	A9
Stock DNA	B11	100	0.03	3	97	dilution2	B9
Stock DNA	C11	100	0.03	3	97	dilution2	C9
Stock DNA	D11	100	0.03	3	97	dilution2	D9
Stock DNA	E11	100	0.03	3	97	dilution2	E9
Stock DNA	F11	100	0.03	3	97	dilution2	F9
Stock DNA	G11	100	0.03	3	97	dilution2	G9
Stock DNA	H11	100	0.03	3	97	dilution2	H9
Stock DNA	A12	100	0.03	3	97	dilution2	A10
Stock DNA	B12	100	0.03	3	97	dilution2	B10
Stock DNA	C12	100	0.03	3	97	dilution2	C10
Stock DNA	D12	100	0.03	3	97	dilution2	D10
Stock DNA	E12	100	0.03	3	97	dilution2	E10
Stock DNA	F12	100	0.03	3	97	dilution2	F10
Stock DNA	G12	100	0.03	3	97	dilution2	G10
Stock DNA	H12	100	0.03	3	97	dilution2	H10
