# Supplementary material for: Cost-conscious generation of multiplexed short-read DNA libraries for whole-genome sequencing
Source: PLoS One. 2023 Jan 27;18(1):e0280004. doi: 10.1371/journal.pone.0280004 (PMC9882895; doi:10.1371/journal.pone.0280004)
Supplement: S2 File — (ZIP) [file pone.0280004.s002.zip › supplemental/program_files_PerkinElmer_workstations/PerkinElmer JANUS G3/2. Dilution/dilution_new_plate_user_supply_file_example.csv]

Source Plate	Source Well	Stock Conc	Norm Conc	Vol DNA	Vol Water	Dest Plate	Dest Well
Stock DNA	A1	10	2	24.0	1.0	Normalised	A1
Stock DNA	B1	10	2	2.8	22.2	Normalised	B1
Stock DNA	C1	10	2	2.6	22.4	Normalised	C1
Stock DNA	D1	10	2	2.5	22.5	Normalised	D1
Stock DNA	E1	10	2	2.3	22.7	Normalised	E1
Stock DNA	F1	10	2	2.3	22.7	Normalised	F1
Stock DNA	G1	10	2	2.1	22.9	Normalised	G1
Stock DNA	H1	10	2	3.1	21.9	Normalised	H1
Stock DNA	A2	10	2	10.0	15.0	Normalised	A2
Stock DNA	B2	10	2	1.9	23.1	Normalised	B2
Stock DNA	C2	10	2	3.1	21.9	Normalised	C2
Stock DNA	D2	10	2	2.1	22.9	Normalised	D2
Stock DNA	E2	10	2	1.9	23.1	Normalised	E2
Stock DNA	F2	10	2	1.8	23.2	Normalised	F2
Stock DNA	G2	10	2	2.3	22.7	Normalised	G2
Stock DNA	H2	10	2	2.3	22.7	Normalised	H2
Stock DNA	A3	10	2	2.3	22.7	Normalised	A3
Stock DNA	B3	10	2	2.7	22.3	Normalised	B3
Stock DNA	C3	10	2	2.0	23.0	Normalised	C3
Stock DNA	D3	10	2	3.6	21.4	Normalised	D3
Stock DNA	E3	10	2	2.1	22.9	Normalised	E3
Stock DNA	F3	10	2	2.2	22.8	Normalised	F3
Stock DNA	G3	10	2	2.4	22.6	Normalised	G3
Stock DNA	H3	10	2	2.7	22.3	Normalised	H3
Stock DNA	A4	10	2	16.7	8.3	Normalised	A4
Stock DNA	B4	10	2	3.3	21.7	Normalised	B4
Stock DNA	C4	10	2	3.8	21.2	Normalised	C4
Stock DNA	D4	10	2	2.5	22.5	Normalised	D4
Stock DNA	E4	10	2	3.3	21.7	Normalised	E4
Stock DNA	F4	10	2	2.5	22.5	Normalised	F4
Stock DNA	G4	10	2	3.1	21.9	Normalised	G4
Stock DNA	H4	10	2	2.0	23.0	Normalised	H4
Stock DNA	A5	10	2	4.1	20.9	Normalised	A5
Stock DNA	B5	10	2	2.9	22.1	Normalised	B5
Stock DNA	C5	10	2	4.7	20.3	Normalised	C5
Stock DNA	D5	10	2	2.7	22.3	Normalised	D5
Stock DNA	E5	10	2	3.0	22.0	Normalised	E5
Stock DNA	F5	10	2	8.9	16.1	Normalised	F5
Stock DNA	G5	10	2	2.7	22.3	Normalised	G5
Stock DNA	H5	10	2	2.1	22.9	Normalised	H5
Stock DNA	A6	10	2	2.0	23.0	Normalised	A6
Stock DNA	B6	10	2	2.6	22.4	Normalised	B6
Stock DNA	C6	10	2	2.3	22.7	Normalised	C6
Stock DNA	D6	10	2	2.5	22.5	Normalised	D6
Stock DNA	E6	10	2	2.6	22.4	Normalised	E6
Stock DNA	F6	10	2	3.3	21.7	Normalised	F6
Stock DNA	G6	10	2	2.2	22.8	Normalised	G6
Stock DNA	H6	10	2	2.8	22.2	Normalised	H6
Stock DNA	A7	10	2	2.8	22.2	Normalised	A7
Stock DNA	B7	10	2	1.7	23.3	Normalised	B7
Stock DNA	C7	10	2	2.1	22.9	Normalised	C7
Stock DNA	D7	10	2	2.3	22.7	Normalised	D7
Stock DNA	E7	10	2	1.8	23.2	Normalised	E7
Stock DNA	F7	10	2	4.0	21.0	Normalised	F7
Stock DNA	G7	10	2	12.0	13.0	Normalised	G7
Stock DNA	H7	10	2	2.1	22.9	Normalised	H7
Stock DNA	A8	10	2	2.6	22.4	Normalised	A8
Stock DNA	B8	10	2	2.1	22.9	Normalised	B8
Stock DNA	C8	10	2	2.5	22.5	Normalised	C8
Stock DNA	D8	10	2	2.5	22.5	Normalised	D8
Stock DNA	E8	10	2	2.0	23.0	Normalised	E8
Stock DNA	F8	10	2	2.1	22.9	Normalised	F8
Stock DNA	G8	10	2	2.3	22.7	Normalised	G8
Stock DNA	H8	10	2	2.2	22.8	Normalised	H8
Stock DNA	A9	10	2	3.6	21.4	Normalised	A9
Stock DNA	B9	10	2	2.5	22.5	Normalised	B9
Stock DNA	C9	10	2	2.7	22.3	Normalised	C9
Stock DNA	D9	10	2	2.2	22.8	Normalised	D9
Stock DNA	E9	10	2	2.4	22.6	Normalised	E9
Stock DNA	F9	10	2	3.3	21.7	Normalised	F9
Stock DNA	G9	10	2	2.7	22.3	Normalised	G9
Stock DNA	H9	10	2	3.1	21.9	Normalised	H9
Stock DNA	A10	10	2	4.1	20.9	Normalised	A10
Stock DNA	B10	10	2	2.9	22.1	Normalised	B10
Stock DNA	C10	10	2	2.1	22.9	Normalised	C10
Stock DNA	D10	10	2	2.5	22.5	Normalised	D10
Stock DNA	E10	10	2	2.3	22.7	Normalised	E10
Stock DNA	F10	10	2	2.3	22.7	Normalised	F10
Stock DNA	G10	10	2	2.6	22.4	Normalised	G10
Stock DNA	H10	10	2	2.3	22.7	Normalised	H10
Stock DNA	A11	10	2	2.7	22.3	Normalised	A11
Stock DNA	B11	10	2	2.7	22.3	Normalised	B11
Stock DNA	C11	10	2	2.2	22.8	Normalised	C11
Stock DNA	D11	10	2	2.5	22.5	Normalised	D11
Stock DNA	E11	10	2	3.1	21.9	Normalised	E11
Stock DNA	F11	10	2	2.6	22.4	Normalised	F11
Stock DNA	G11	10	2	2.7	22.3	Normalised	G11
Stock DNA	H11	10	2	2.1	22.9	Normalised	H11
Stock DNA	A12	10	2	2.5	22.5	Normalised	A12
Stock DNA	B12	10	2	3.3	21.7	Normalised	B12
Stock DNA	C12	10	2	2.4	22.6	Normalised	C12
Stock DNA	D12	10	2	2.5	22.5	Normalised	D12
Stock DNA	E12	10	2	2.4	22.6	Normalised	E12
Stock DNA	F12	10	2	2.2	22.8	Normalised	F12
Stock DNA	G12	10	2	2.1	22.9	Normalised	G12
Stock DNA	H12	10	2	2.1	22.9	Normalised	H12
