# Supplementary material for: Cost-conscious generation of multiplexed short-read DNA libraries for whole-genome sequencing
Source: PLoS One. 2023 Jan 27;18(1):e0280004. doi: 10.1371/journal.pone.0280004 (PMC9882895; doi:10.1371/journal.pone.0280004)
Supplement: S2 File — (ZIP) [file pone.0280004.s002.zip › supplemental/program_files_PerkinElmer_workstations/PerkinElmer JANUS G3/3. Tagmentation/conductive_tips/tagmentation_from_96well_to_384well.csv]

Source Plate	Source Well	Mastermix plate	Mastermix position (not needed)	Vol Template DNA	Volume Mastermix (not needed)	Dest Plate	Dest Well
DNA	A1	Mastermix	12	2.8	3.2	Reaction	A1
DNA	B1	Mastermix	12	2.8	3.2	Reaction	C1
DNA	C1	Mastermix	12	2.8	3.2	Reaction	E1
DNA	D1	Mastermix	12	2.8	3.2	Reaction	G1
DNA	E1	Mastermix	12	2.8	3.2	Reaction	I1
DNA	F1	Mastermix	12	2.8	3.2	Reaction	K1
DNA	G1	Mastermix	12	2.8	3.2	Reaction	M1
DNA	H1	Mastermix	12	2.8	3.2	Reaction	O1
DNA	A2	Mastermix	12	2.8	3.2	Reaction	A3
DNA	B2	Mastermix	12	2.8	3.2	Reaction	C3
DNA	C2	Mastermix	12	2.8	3.2	Reaction	E3
DNA	D2	Mastermix	12	2.8	3.2	Reaction	G3
DNA	E2	Mastermix	12	2.8	3.2	Reaction	I3
DNA	F2	Mastermix	12	2.8	3.2	Reaction	K3
DNA	G2	Mastermix	12	2.8	3.2	Reaction	M3
DNA	H2	Mastermix	12	2.8	3.2	Reaction	O3
DNA	A3	Mastermix	12	2.8	3.2	Reaction	A5
DNA	B3	Mastermix	12	2.8	3.2	Reaction	C5
DNA	C3	Mastermix	12	2.8	3.2	Reaction	E5
DNA	D3	Mastermix	12	2.8	3.2	Reaction	G5
DNA	E3	Mastermix	12	2.8	3.2	Reaction	I5
DNA	F3	Mastermix	12	2.8	3.2	Reaction	K5
DNA	G3	Mastermix	12	2.8	3.2	Reaction	M5
DNA	H3	Mastermix	12	2.8	3.2	Reaction	O5
DNA	A4	Mastermix	12	2.8	3.2	Reaction	A7
DNA	B4	Mastermix	12	2.8	3.2	Reaction	C7
DNA	C4	Mastermix	12	2.8	3.2	Reaction	E7
DNA	D4	Mastermix	12	2.8	3.2	Reaction	G7
DNA	E4	Mastermix	12	2.8	3.2	Reaction	I7
DNA	F4	Mastermix	12	2.8	3.2	Reaction	K7
DNA	G4	Mastermix	12	2.8	3.2	Reaction	M7
DNA	H4	Mastermix	12	2.8	3.2	Reaction	O7
DNA	A5	Mastermix	12	2.8	3.2	Reaction	A9
DNA	B5	Mastermix	12	2.8	3.2	Reaction	C9
DNA	C5	Mastermix	12	2.8	3.2	Reaction	E9
DNA	D5	Mastermix	12	2.8	3.2	Reaction	G9
DNA	E5	Mastermix	12	2.8	3.2	Reaction	I9
DNA	F5	Mastermix	12	2.8	3.2	Reaction	K9
DNA	G5	Mastermix	12	2.8	3.2	Reaction	M9
DNA	H5	Mastermix	12	2.8	3.2	Reaction	O9
DNA	A6	Mastermix	12	2.8	3.2	Reaction	A11
DNA	B6	Mastermix	12	2.8	3.2	Reaction	C11
DNA	C6	Mastermix	12	2.8	3.2	Reaction	E11
DNA	D6	Mastermix	12	2.8	3.2	Reaction	G11
DNA	E6	Mastermix	12	2.8	3.2	Reaction	I11
DNA	F6	Mastermix	12	2.8	3.2	Reaction	K11
DNA	G6	Mastermix	12	2.8	3.2	Reaction	M11
DNA	H6	Mastermix	12	2.8	3.2	Reaction	O11
DNA	A7	Mastermix	12	2.8	3.2	Reaction	A13
DNA	B7	Mastermix	12	2.8	3.2	Reaction	C13
DNA	C7	Mastermix	12	2.8	3.2	Reaction	E13
DNA	D7	Mastermix	12	2.8	3.2	Reaction	G13
DNA	E7	Mastermix	12	2.8	3.2	Reaction	I13
DNA	F7	Mastermix	12	2.8	3.2	Reaction	K13
DNA	G7	Mastermix	12	2.8	3.2	Reaction	M13
DNA	H7	Mastermix	12	2.8	3.2	Reaction	O13
DNA	A8	Mastermix	12	2.8	3.2	Reaction	A15
DNA	B8	Mastermix	12	2.8	3.2	Reaction	C15
DNA	C8	Mastermix	12	2.8	3.2	Reaction	E15
DNA	D8	Mastermix	12	2.8	3.2	Reaction	G15
DNA	E8	Mastermix	12	2.8	3.2	Reaction	I15
DNA	F8	Mastermix	12	2.8	3.2	Reaction	K15
DNA	G8	Mastermix	12	2.8	3.2	Reaction	M15
DNA	H8	Mastermix	12	2.8	3.2	Reaction	O15
DNA	A9	Mastermix	12	2.8	3.2	Reaction	A17
DNA	B9	Mastermix	12	2.8	3.2	Reaction	C17
DNA	C9	Mastermix	12	2.8	3.2	Reaction	E17
DNA	D9	Mastermix	12	2.8	3.2	Reaction	G17
DNA	E9	Mastermix	12	2.8	3.2	Reaction	I17
DNA	F9	Mastermix	12	2.8	3.2	Reaction	K17
DNA	G9	Mastermix	12	2.8	3.2	Reaction	M17
DNA	H9	Mastermix	12	2.8	3.2	Reaction	O17
DNA	A10	Mastermix	12	2.8	3.2	Reaction	A19
DNA	B10	Mastermix	12	2.8	3.2	Reaction	C19
DNA	C10	Mastermix	12	2.8	3.2	Reaction	E19
DNA	D10	Mastermix	12	2.8	3.2	Reaction	G19
DNA	E10	Mastermix	12	2.8	3.2	Reaction	I19
DNA	F10	Mastermix	12	2.8	3.2	Reaction	K19
DNA	G10	Mastermix	12	2.8	3.2	Reaction	M19
DNA	H10	Mastermix	12	2.8	3.2	Reaction	O19
DNA	A11	Mastermix	12	2.8	3.2	Reaction	A21
DNA	B11	Mastermix	12	2.8	3.2	Reaction	C21
DNA	C11	Mastermix	12	2.8	3.2	Reaction	E21
DNA	D11	Mastermix	12	2.8	3.2	Reaction	G21
DNA	E11	Mastermix	12	2.8	3.2	Reaction	I21
DNA	F11	Mastermix	12	2.8	3.2	Reaction	K21
DNA	G11	Mastermix	12	2.8	3.2	Reaction	M21
DNA	H11	Mastermix	12	2.8	3.2	Reaction	O21
DNA	A12	Mastermix	12	2.8	3.2	Reaction	A23
DNA	B12	Mastermix	12	2.8	3.2	Reaction	C23
DNA	C12	Mastermix	12	2.8	3.2	Reaction	E23
DNA	D12	Mastermix	12	2.8	3.2	Reaction	G23
DNA	E12	Mastermix	12	2.8	3.2	Reaction	I23
DNA	F12	Mastermix	12	2.8	3.2	Reaction	K23
DNA	G12	Mastermix	12	2.8	3.2	Reaction	M23
DNA	H12	Mastermix	12	2.8	3.2	Reaction	O23
