# Supplementary material for: Cost-conscious generation of multiplexed short-read DNA libraries for whole-genome sequencing
Source: PLoS One. 2023 Jan 27;18(1):e0280004. doi: 10.1371/journal.pone.0280004 (PMC9882895; doi:10.1371/journal.pone.0280004)
Supplement: S2 File — (ZIP) [file pone.0280004.s002.zip › supplemental/program_files_PerkinElmer_workstations/PerkinElmer JANUS G3/4. PCR/pcr_50ul_oligo_array_tagmentation_transfer_384_96.csv]

Oligo source	Source Well Oligos	Stock Conc	Norm Conc	Volume oligo	Vol Water	Dest Plate	Dest Well
Reagents	1	2.5	1	4	0	Reaction	A1
Reagents	2	2.5	1	4	0	Reaction	B1
Reagents	3	2.5	1	4	0	Reaction	C1
Reagents	4	2.5	1	4	0	Reaction	D1
Reagents	5	2.5	1	4	0	Reaction	E1
Reagents	6	2.5	1	4	0	Reaction	F1
Reagents	7	2.5	1	4	0	Reaction	G1
Reagents	8	2.5	1	4	0	Reaction	H1
Reagents	13	2.5	1	4	0	Reaction	A1
Reagents	13	2.5	1	4	0	Reaction	B1
Reagents	13	2.5	1	4	0	Reaction	C1
Reagents	13	2.5	1	4	0	Reaction	D1
Reagents	13	2.5	1	4	0	Reaction	E1
Reagents	13	2.5	1	4	0	Reaction	F1
Reagents	13	2.5	1	4	0	Reaction	G1
Reagents	13	2.5	1	4	0	Reaction	H1
Reagents	1	2.5	1	4	0	Reaction	A2
Reagents	2	2.5	1	4	0	Reaction	B2
Reagents	3	2.5	1	4	0	Reaction	C2
Reagents	4	2.5	1	4	0	Reaction	D2
Reagents	5	2.5	1	4	0	Reaction	E2
Reagents	6	2.5	1	4	0	Reaction	F2
Reagents	7	2.5	1	4	0	Reaction	G2
Reagents	8	2.5	1	4	0	Reaction	H2
Reagents	14	2.5	1	4	0	Reaction	A2
Reagents	14	2.5	1	4	0	Reaction	B2
Reagents	14	2.5	1	4	0	Reaction	C2
Reagents	14	2.5	1	4	0	Reaction	D2
Reagents	14	2.5	1	4	0	Reaction	E2
Reagents	14	2.5	1	4	0	Reaction	F2
Reagents	14	2.5	1	4	0	Reaction	G2
Reagents	14	2.5	1	4	0	Reaction	H2
Reagents	1	2.5	1	4	0	Reaction	A3
Reagents	2	2.5	1	4	0	Reaction	B3
Reagents	3	2.5	1	4	0	Reaction	C3
Reagents	4	2.5	1	4	0	Reaction	D3
Reagents	5	2.5	1	4	0	Reaction	E3
Reagents	6	2.5	1	4	0	Reaction	F3
Reagents	7	2.5	1	4	0	Reaction	G3
Reagents	8	2.5	1	4	0	Reaction	H3
Reagents	15	2.5	1	4	0	Reaction	A3
Reagents	15	2.5	1	4	0	Reaction	B3
Reagents	15	2.5	1	4	0	Reaction	C3
Reagents	15	2.5	1	4	0	Reaction	D3
Reagents	15	2.5	1	4	0	Reaction	E3
Reagents	15	2.5	1	4	0	Reaction	F3
Reagents	15	2.5	1	4	0	Reaction	G3
Reagents	15	2.5	1	4	0	Reaction	H3
Reagents	1	2.5	1	4	0	Reaction	A4
Reagents	2	2.5	1	4	0	Reaction	B4
Reagents	3	2.5	1	4	0	Reaction	C4
Reagents	4	2.5	1	4	0	Reaction	D4
Reagents	5	2.5	1	4	0	Reaction	E4
Reagents	6	2.5	1	4	0	Reaction	F4
Reagents	7	2.5	1	4	0	Reaction	G4
Reagents	8	2.5	1	4	0	Reaction	H4
Reagents	16	2.5	1	4	0	Reaction	A4
Reagents	16	2.5	1	4	0	Reaction	B4
Reagents	16	2.5	1	4	0	Reaction	C4
Reagents	16	2.5	1	4	0	Reaction	D4
Reagents	16	2.5	1	4	0	Reaction	E4
Reagents	16	2.5	1	4	0	Reaction	F4
Reagents	16	2.5	1	4	0	Reaction	G4
Reagents	16	2.5	1	4	0	Reaction	H4
Reagents	1	2.5	1	4	0	Reaction	A5
Reagents	2	2.5	1	4	0	Reaction	B5
Reagents	3	2.5	1	4	0	Reaction	C5
Reagents	4	2.5	1	4	0	Reaction	D5
Reagents	5	2.5	1	4	0	Reaction	E5
Reagents	6	2.5	1	4	0	Reaction	F5
Reagents	7	2.5	1	4	0	Reaction	G5
Reagents	8	2.5	1	4	0	Reaction	H5
Reagents	17	2.5	1	4	0	Reaction	A5
Reagents	17	2.5	1	4	0	Reaction	B5
Reagents	17	2.5	1	4	0	Reaction	C5
Reagents	17	2.5	1	4	0	Reaction	D5
Reagents	17	2.5	1	4	0	Reaction	E5
Reagents	17	2.5	1	4	0	Reaction	F5
Reagents	17	2.5	1	4	0	Reaction	G5
Reagents	17	2.5	1	4	0	Reaction	H5
Reagents	1	2.5	1	4	0	Reaction	A6
Reagents	2	2.5	1	4	0	Reaction	B6
Reagents	3	2.5	1	4	0	Reaction	C6
Reagents	4	2.5	1	4	0	Reaction	D6
Reagents	5	2.5	1	4	0	Reaction	E6
Reagents	6	2.5	1	4	0	Reaction	F6
Reagents	7	2.5	1	4	0	Reaction	G6
Reagents	8	2.5	1	4	0	Reaction	H6
Reagents	18	2.5	1	4	0	Reaction	A6
Reagents	18	2.5	1	4	0	Reaction	B6
Reagents	18	2.5	1	4	0	Reaction	C6
Reagents	18	2.5	1	4	0	Reaction	D6
Reagents	18	2.5	1	4	0	Reaction	E6
Reagents	18	2.5	1	4	0	Reaction	F6
Reagents	18	2.5	1	4	0	Reaction	G6
Reagents	18	2.5	1	4	0	Reaction	H6
Reagents	1	2.5	1	4	0	Reaction	A7
Reagents	2	2.5	1	4	0	Reaction	B7
Reagents	3	2.5	1	4	0	Reaction	C7
Reagents	4	2.5	1	4	0	Reaction	D7
Reagents	5	2.5	1	4	0	Reaction	E7
Reagents	6	2.5	1	4	0	Reaction	F7
Reagents	7	2.5	1	4	0	Reaction	G7
Reagents	8	2.5	1	4	0	Reaction	H7
Reagents	19	2.5	1	4	0	Reaction	A7
Reagents	19	2.5	1	4	0	Reaction	B7
Reagents	19	2.5	1	4	0	Reaction	C7
Reagents	19	2.5	1	4	0	Reaction	D7
Reagents	19	2.5	1	4	0	Reaction	E7
Reagents	19	2.5	1	4	0	Reaction	F7
Reagents	19	2.5	1	4	0	Reaction	G7
Reagents	19	2.5	1	4	0	Reaction	H7
Reagents	1	2.5	1	4	0	Reaction	A8
Reagents	2	2.5	1	4	0	Reaction	B8
Reagents	3	2.5	1	4	0	Reaction	C8
Reagents	4	2.5	1	4	0	Reaction	D8
Reagents	5	2.5	1	4	0	Reaction	E8
Reagents	6	2.5	1	4	0	Reaction	F8
Reagents	7	2.5	1	4	0	Reaction	G8
Reagents	8	2.5	1	4	0	Reaction	H8
Reagents	20	2.5	1	4	0	Reaction	A8
Reagents	20	2.5	1	4	0	Reaction	B8
Reagents	20	2.5	1	4	0	Reaction	C8
Reagents	20	2.5	1	4	0	Reaction	D8
Reagents	20	2.5	1	4	0	Reaction	E8
Reagents	20	2.5	1	4	0	Reaction	F8
Reagents	20	2.5	1	4	0	Reaction	G8
Reagents	20	2.5	1	4	0	Reaction	H8
Reagents	1	2.5	1	4	0	Reaction	A9
Reagents	2	2.5	1	4	0	Reaction	B9
Reagents	3	2.5	1	4	0	Reaction	C9
Reagents	4	2.5	1	4	0	Reaction	D9
Reagents	5	2.5	1	4	0	Reaction	E9
Reagents	6	2.5	1	4	0	Reaction	F9
Reagents	7	2.5	1	4	0	Reaction	G9
Reagents	8	2.5	1	4	0	Reaction	H9
Reagents	21	2.5	1	4	0	Reaction	A9
Reagents	21	2.5	1	4	0	Reaction	B9
Reagents	21	2.5	1	4	0	Reaction	C9
Reagents	21	2.5	1	4	0	Reaction	D9
Reagents	21	2.5	1	4	0	Reaction	E9
Reagents	21	2.5	1	4	0	Reaction	F9
Reagents	21	2.5	1	4	0	Reaction	G9
Reagents	21	2.5	1	4	0	Reaction	H9
Reagents	1	2.5	1	4	0	Reaction	A10
Reagents	2	2.5	1	4	0	Reaction	B10
Reagents	3	2.5	1	4	0	Reaction	C10
Reagents	4	2.5	1	4	0	Reaction	D10
Reagents	5	2.5	1	4	0	Reaction	E10
Reagents	6	2.5	1	4	0	Reaction	F10
Reagents	7	2.5	1	4	0	Reaction	G10
Reagents	8	2.5	1	4	0	Reaction	H10
Reagents	22	2.5	1	4	0	Reaction	A10
Reagents	22	2.5	1	4	0	Reaction	B10
Reagents	22	2.5	1	4	0	Reaction	C10
Reagents	22	2.5	1	4	0	Reaction	D10
Reagents	22	2.5	1	4	0	Reaction	E10
Reagents	22	2.5	1	4	0	Reaction	F10
Reagents	22	2.5	1	4	0	Reaction	G10
Reagents	22	2.5	1	4	0	Reaction	H10
Reagents	1	2.5	1	4	0	Reaction	A11
Reagents	2	2.5	1	4	0	Reaction	B11
Reagents	3	2.5	1	4	0	Reaction	C11
Reagents	4	2.5	1	4	0	Reaction	D11
Reagents	5	2.5	1	4	0	Reaction	E11
Reagents	6	2.5	1	4	0	Reaction	F11
Reagents	7	2.5	1	4	0	Reaction	G11
Reagents	8	2.5	1	4	0	Reaction	H11
Reagents	23	2.5	1	4	0	Reaction	A11
Reagents	23	2.5	1	4	0	Reaction	B11
Reagents	23	2.5	1	4	0	Reaction	C11
Reagents	23	2.5	1	4	0	Reaction	D11
Reagents	23	2.5	1	4	0	Reaction	E11
Reagents	23	2.5	1	4	0	Reaction	F11
Reagents	23	2.5	1	4	0	Reaction	G11
Reagents	23	2.5	1	4	0	Reaction	H11
Reagents	1	2.5	1	4	0	Reaction	A12
Reagents	2	2.5	1	4	0	Reaction	B12
Reagents	3	2.5	1	4	0	Reaction	C12
Reagents	4	2.5	1	4	0	Reaction	D12
Reagents	5	2.5	1	4	0	Reaction	E12
Reagents	6	2.5	1	4	0	Reaction	F12
Reagents	7	2.5	1	4	0	Reaction	G12
Reagents	8	2.5	1	4	0	Reaction	H12
Reagents	24	2.5	1	4	0	Reaction	A12
Reagents	24	2.5	1	4	0	Reaction	B12
Reagents	24	2.5	1	4	0	Reaction	C12
Reagents	24	2.5	1	4	0	Reaction	D12
Reagents	24	2.5	1	4	0	Reaction	E12
Reagents	24	2.5	1	4	0	Reaction	F12
Reagents	24	2.5	1	4	0	Reaction	G12
Reagents	24	2.5	1	4	0	Reaction	H12
