# Supplementary material for: Cost-conscious generation of multiplexed short-read DNA libraries for whole-genome sequencing
Source: PLoS One. 2023 Jan 27;18(1):e0280004. doi: 10.1371/journal.pone.0280004 (PMC9882895; doi:10.1371/journal.pone.0280004)
Supplement: S2 File — (ZIP) [file pone.0280004.s002.zip › supplemental/program_files_PerkinElmer_workstations/PerkinElmer JANUS G3/5. Pooling/pooling_variable_volumes_96well_plate_to_eppendorf_example.csv]

Source Plate	Source Well	Vol DNA	Dest Plate	Dest Well
Stock DNA	A01	7.5	Microfuge tube rack	12
Stock DNA	B01	7.5	Microfuge tube rack	12
Stock DNA	C01	7.5	Microfuge tube rack	12
Stock DNA	D01	7.5	Microfuge tube rack	12
Stock DNA	E01	7.5	Microfuge tube rack	12
Stock DNA	F01	7.5	Microfuge tube rack	12
Stock DNA	G01	7.5	Microfuge tube rack	12
Stock DNA	H01	7.5	Microfuge tube rack	12
Stock DNA	A02	7.5	Microfuge tube rack	12
Stock DNA	B02	7.5	Microfuge tube rack	12
Stock DNA	C02	7.5	Microfuge tube rack	12
Stock DNA	D02	7.5	Microfuge tube rack	12
Stock DNA	E02	7.5	Microfuge tube rack	12
Stock DNA	F02	7.5	Microfuge tube rack	12
Stock DNA	G02	7.5	Microfuge tube rack	12
Stock DNA	H02	7.5	Microfuge tube rack	12
Stock DNA	A03	7.5	Microfuge tube rack	12
Stock DNA	B03	7.5	Microfuge tube rack	12
Stock DNA	C03	7.5	Microfuge tube rack	12
Stock DNA	D03	7.5	Microfuge tube rack	12
Stock DNA	E03	7.5	Microfuge tube rack	12
Stock DNA	F03	7.5	Microfuge tube rack	12
Stock DNA	G03	7.5	Microfuge tube rack	12
Stock DNA	H03	7.5	Microfuge tube rack	12
Stock DNA	A04	7.5	Microfuge tube rack	12
Stock DNA	B04	7.5	Microfuge tube rack	12
Stock DNA	C04	7.5	Microfuge tube rack	12
Stock DNA	D04	7.5	Microfuge tube rack	12
Stock DNA	E04	7.5	Microfuge tube rack	12
Stock DNA	F04	7.5	Microfuge tube rack	12
Stock DNA	G04	7.5	Microfuge tube rack	12
Stock DNA	H04	7.5	Microfuge tube rack	12
Stock DNA	A05	7.5	Microfuge tube rack	12
Stock DNA	B05	7.5	Microfuge tube rack	12
Stock DNA	C05	7.5	Microfuge tube rack	12
Stock DNA	D05	7.5	Microfuge tube rack	12
Stock DNA	E05	7.5	Microfuge tube rack	12
Stock DNA	F05	7.5	Microfuge tube rack	12
Stock DNA	G05	7.5	Microfuge tube rack	12
Stock DNA	H05	7.5	Microfuge tube rack	12
Stock DNA	A06	7.5	Microfuge tube rack	12
Stock DNA	B06	7.5	Microfuge tube rack	12
Stock DNA	C06	7.5	Microfuge tube rack	12
Stock DNA	D06	7.5	Microfuge tube rack	12
Stock DNA	E06	7.5	Microfuge tube rack	12
Stock DNA	F06	7.5	Microfuge tube rack	12
Stock DNA	G06	7.5	Microfuge tube rack	12
Stock DNA	H06	7.5	Microfuge tube rack	12
Stock DNA	A07	7.5	Microfuge tube rack	12
Stock DNA	B07	7.5	Microfuge tube rack	12
Stock DNA	C07	7.5	Microfuge tube rack	12
Stock DNA	D07	7.5	Microfuge tube rack	12
Stock DNA	E07	7.5	Microfuge tube rack	12
Stock DNA	F07	7.5	Microfuge tube rack	12
Stock DNA	G07	7.5	Microfuge tube rack	12
Stock DNA	H07	7.5	Microfuge tube rack	12
Stock DNA	A08	7.5	Microfuge tube rack	12
Stock DNA	B08	7.5	Microfuge tube rack	12
Stock DNA	C08	7.5	Microfuge tube rack	12
Stock DNA	D08	7.5	Microfuge tube rack	12
Stock DNA	E08	7.5	Microfuge tube rack	12
Stock DNA	F08	7.5	Microfuge tube rack	12
Stock DNA	G08	7.5	Microfuge tube rack	12
Stock DNA	H08	7.5	Microfuge tube rack	12
Stock DNA	A09	7.5	Microfuge tube rack	12
Stock DNA	B09	7.5	Microfuge tube rack	12
Stock DNA	C09	7.5	Microfuge tube rack	12
Stock DNA	D09	7.5	Microfuge tube rack	12
Stock DNA	E09	7.5	Microfuge tube rack	12
Stock DNA	F09	7.5	Microfuge tube rack	12
Stock DNA	G09	7.5	Microfuge tube rack	12
Stock DNA	H09	7.5	Microfuge tube rack	12
Stock DNA	A10	7.5	Microfuge tube rack	12
Stock DNA	B10	7.5	Microfuge tube rack	12
Stock DNA	C10	7.5	Microfuge tube rack	12
Stock DNA	D10	7.5	Microfuge tube rack	12
Stock DNA	E10	7.5	Microfuge tube rack	12
Stock DNA	F10	7.5	Microfuge tube rack	12
Stock DNA	G10	7.5	Microfuge tube rack	12
Stock DNA	H10	7.5	Microfuge tube rack	12
Stock DNA	A11	7.5	Microfuge tube rack	12
Stock DNA	B11	7.5	Microfuge tube rack	12
Stock DNA	C11	7.5	Microfuge tube rack	12
Stock DNA	D11	7.5	Microfuge tube rack	12
Stock DNA	E11	7.5	Microfuge tube rack	12
Stock DNA	F11	7.5	Microfuge tube rack	12
Stock DNA	G11	7.5	Microfuge tube rack	12
Stock DNA	H11	7.5	Microfuge tube rack	12
Stock DNA	A12	7.5	Microfuge tube rack	12
Stock DNA	B12	7.5	Microfuge tube rack	12
Stock DNA	C12	7.5	Microfuge tube rack	12
Stock DNA	D12	7.5	Microfuge tube rack	12
Stock DNA	E12	7.5	Microfuge tube rack	12
Stock DNA	F12	7.5	Microfuge tube rack	12
Stock DNA	G12	7.5	Microfuge tube rack	12
Stock DNA	H12	7.5	Microfuge tube rack	12
