# Supplementary material for: Cost-conscious generation of multiplexed short-read DNA libraries for whole-genome sequencing
Source: PLoS One. 2023 Jan 27;18(1):e0280004. doi: 10.1371/journal.pone.0280004 (PMC9882895; doi:10.1371/journal.pone.0280004)
Supplement: S2 File — (ZIP) [file pone.0280004.s002.zip › supplemental/program_files_PerkinElmer_workstations/PerkinElmer JANUS NGS Express/2. Dilution/excel_sheets_for_dilution_calculations/dilution_mastersheet_2ng.ul.xlsx]

## Sheet: dilution.to.2
Source Plate	Source Well	Stock Conc	Norm Conc	Vol DNA	Vol Water	Dest Plate	Dest Well		[CONC]	Vol DNA	Vol Water		P5	1	2	3	4	5	6	7	8	9	10	11	12
Stock DNA	A1	10	2			Normalised	A1		0	#DIV/0!	#DIV/0!		A
Stock DNA	B1	10	2			Normalised	B1		Paste DNA concentrations here!	#VALUE!	#VALUE!		B	Paste DNA concentrations here!
Stock DNA	C1	10	2			Normalised	C1		0	#DIV/0!	#DIV/0!		C
Stock DNA	D1	10	2			Normalised	D1		0	#DIV/0!	#DIV/0!		D
Stock DNA	E1	10	2			Normalised	E1		0	#DIV/0!	#DIV/0!		E
Stock DNA	F1	10	2			Normalised	F1		0	#DIV/0!	#DIV/0!		F
Stock DNA	G1	10	2			Normalised	G1		0	#DIV/0!	#DIV/0!		G
Stock DNA	H1	10	2			Normalised	H1		0	#DIV/0!	#DIV/0!		H
Stock DNA	A2	10	2	Paste calculations here: numbers!!!!!!		Normalised	A2		0	#DIV/0!	#DIV/0!
Stock DNA	B2	10	2			Normalised	B2		0	#DIV/0!	#DIV/0!
Stock DNA	C2	10	2			Normalised	C2		0	#DIV/0!	#DIV/0!			MIN Vol DNA		#DIV/0!
Stock DNA	D2	10	2			Normalised	D2		0	#DIV/0!	#DIV/0!			MAX Vol DNA		#DIV/0!
Stock DNA	E2	10	2			Normalised	E2		0	#DIV/0!	#DIV/0!
Stock DNA	F2	10	2			Normalised	F2		0	#DIV/0!	#DIV/0!			MIN water		#DIV/0!
Stock DNA	G2	10	2			Normalised	G2		0	#DIV/0!	#DIV/0!			MAX water		#DIV/0!
Stock DNA	H2	10	2			Normalised	H2		0	#DIV/0!	#DIV/0!
Stock DNA	A3	10	2			Normalised	A3		0	#DIV/0!	#DIV/0!
Stock DNA	B3	10	2			Normalised	B3		0	#DIV/0!	#DIV/0!
Stock DNA	C3	10	2			Normalised	C3		0	#DIV/0!	#DIV/0!
Stock DNA	D3	10	2			Normalised	D3		0	#DIV/0!	#DIV/0!
Stock DNA	E3	10	2			Normalised	E3		0	#DIV/0!	#DIV/0!
Stock DNA	F3	10	2			Normalised	F3		0	#DIV/0!	#DIV/0!
Stock DNA	G3	10	2			Normalised	G3		0	#DIV/0!	#DIV/0!
Stock DNA	H3	10	2			Normalised	H3		0	#DIV/0!	#DIV/0!
Stock DNA	A4	10	2			Normalised	A4		0	#DIV/0!	#DIV/0!
Stock DNA	B4	10	2			Normalised	B4		0	#DIV/0!	#DIV/0!
Stock DNA	C4	10	2			Normalised	C4		0	#DIV/0!	#DIV/0!
Stock DNA	D4	10	2			Normalised	D4		0	#DIV/0!	#DIV/0!
Stock DNA	E4	10	2			Normalised	E4		0	#DIV/0!	#DIV/0!
Stock DNA	F4	10	2			Normalised	F4		0	#DIV/0!	#DIV/0!
Stock DNA	G4	10	2			Normalised	G4		0	#DIV/0!	#DIV/0!
Stock DNA	H4	10	2			Normalised	H4		0	#DIV/0!	#DIV/0!
Stock DNA	A5	10	2			Normalised	A5		0	#DIV/0!	#DIV/0!
Stock DNA	B5	10	2			Normalised	B5		0	#DIV/0!	#DIV/0!
Stock DNA	C5	10	2			Normalised	C5		0	#DIV/0!	#DIV/0!
Stock DNA	D5	10	2			Normalised	D5		0	#DIV/0!	#DIV/0!
Stock DNA	E5	10	2			Normalised	E5		0	#DIV/0!	#DIV/0!
Stock DNA	F5	10	2			Normalised	F5		0	#DIV/0!	#DIV/0!
Stock DNA	G5	10	2			Normalised	G5		0	#DIV/0!	#DIV/0!
Stock DNA	H5	10	2			Normalised	H5		0	#DIV/0!	#DIV/0!
Stock DNA	A6	10	2			Normalised	A6		0	#DIV/0!	#DIV/0!
Stock DNA	B6	10	2			Normalised	B6		0	#DIV/0!	#DIV/0!
Stock DNA	C6	10	2			Normalised	C6		0	#DIV/0!	#DIV/0!
Stock DNA	D6	10	2			Normalised	D6		0	#DIV/0!	#DIV/0!
Stock DNA	E6	10	2			Normalised	E6		0	#DIV/0!	#DIV/0!
Stock DNA	F6	10	2			Normalised	F6		0	#DIV/0!	#DIV/0!
Stock DNA	G6	10	2			Normalised	G6		0	#DIV/0!	#DIV/0!
Stock DNA	H6	10	2			Normalised	H6		0	#DIV/0!	#DIV/0!
Stock DNA	A7	10	2			Normalised	A7		0	#DIV/0!	#DIV/0!
Stock DNA	B7	10	2			Normalised	B7		0	#DIV/0!	#DIV/0!
Stock DNA	C7	10	2			Normalised	C7		0	#DIV/0!	#DIV/0!
Stock DNA	D7	10	2			Normalised	D7		0	#DIV/0!	#DIV/0!
Stock DNA	E7	10	2			Normalised	E7		0	#DIV/0!	#DIV/0!
Stock DNA	F7	10	2			Normalised	F7		0	#DIV/0!	#DIV/0!
Stock DNA	G7	10	2			Normalised	G7		0	#DIV/0!	#DIV/0!
Stock DNA	H7	10	2			Normalised	H7		0	#DIV/0!	#DIV/0!
Stock DNA	A8	10	2			Normalised	A8		0	#DIV/0!	#DIV/0!
Stock DNA	B8	10	2			Normalised	B8		0	#DIV/0!	#DIV/0!
Stock DNA	C8	10	2			Normalised	C8		0	#DIV/0!	#DIV/0!
Stock DNA	D8	10	2			Normalised	D8		0	#DIV/0!	#DIV/0!
Stock DNA	E8	10	2			Normalised	E8		0	#DIV/0!	#DIV/0!
Stock DNA	F8	10	2			Normalised	F8		0	#DIV/0!	#DIV/0!
Stock DNA	G8	10	2			Normalised	G8		0	#DIV/0!	#DIV/0!
Stock DNA	H8	10	2			Normalised	H8		0	#DIV/0!	#DIV/0!
Stock DNA	A9	10	2			Normalised	A9		0	#DIV/0!	#DIV/0!
Stock DNA	B9	10	2			Normalised	B9		0	#DIV/0!	#DIV/0!
Stock DNA	C9	10	2			Normalised	C9		0	#DIV/0!	#DIV/0!
Stock DNA	D9	10	2			Normalised	D9		0	#DIV/0!	#DIV/0!
Stock DNA	E9	10	2			Normalised	E9		0	#DIV/0!	#DIV/0!
Stock DNA	F9	10	2			Normalised	F9		0	#DIV/0!	#DIV/0!
Stock DNA	G9	10	2			Normalised	G9		0	#DIV/0!	#DIV/0!
Stock DNA	H9	10	2			Normalised	H9		0	#DIV/0!	#DIV/0!
Stock DNA	A10	10	2			Normalised	A10		0	#DIV/0!	#DIV/0!
Stock DNA	B10	10	2			Normalised	B10		0	#DIV/0!	#DIV/0!
Stock DNA	C10	10	2			Normalised	C10		0	#DIV/0!	#DIV/0!
Stock DNA	D10	10	2			Normalised	D10		0	#DIV/0!	#DIV/0!
Stock DNA	E10	10	2			Normalised	E10		0	#DIV/0!	#DIV/0!
Stock DNA	F10	10	2			Normalised	F10		0	#DIV/0!	#DIV/0!
Stock DNA	G10	10	2			Normalised	G10		0	#DIV/0!	#DIV/0!
Stock DNA	H10	10	2			Normalised	H10		0	#DIV/0!	#DIV/0!
Stock DNA	A11	10	2			Normalised	A11		0	#DIV/0!	#DIV/0!
Stock DNA	B11	10	2			Normalised	B11		0	#DIV/0!	#DIV/0!
Stock DNA	C11	10	2			Normalised	C11		0	#DIV/0!	#DIV/0!
Stock DNA	D11	10	2			Normalised	D11		0	#DIV/0!	#DIV/0!
Stock DNA	E11	10	2			Normalised	E11		0	#DIV/0!	#DIV/0!
Stock DNA	F11	10	2			Normalised	F11		0	#DIV/0!	#DIV/0!
Stock DNA	G11	10	2			Normalised	G11		0	#DIV/0!	#DIV/0!
Stock DNA	H11	10	2			Normalised	H11		0	#DIV/0!	#DIV/0!
Stock DNA	A12	10	2			Normalised	A12		0	#DIV/0!	#DIV/0!
Stock DNA	B12	10	2			Normalised	B12		0	#DIV/0!	#DIV/0!
Stock DNA	C12	10	2			Normalised	C12		0	#DIV/0!	#DIV/0!
Stock DNA	D12	10	2			Normalised	D12		0	#DIV/0!	#DIV/0!
Stock DNA	E12	10	2			Normalised	E12		0	#DIV/0!	#DIV/0!
Stock DNA	F12	10	2			Normalised	F12		0	#DIV/0!	#DIV/0!
Stock DNA	G12	10	2			Normalised	G12		0	#DIV/0!	#DIV/0!
Stock DNA	H12	10	2			Normalised	H12		0	#DIV/0!	#DIV/0!
