# Supplementary material for: Cost-conscious generation of multiplexed short-read DNA libraries for whole-genome sequencing
Source: PLoS One. 2023 Jan 27;18(1):e0280004. doi: 10.1371/journal.pone.0280004 (PMC9882895; doi:10.1371/journal.pone.0280004)
Supplement: S2 File — (ZIP) [file pone.0280004.s002.zip › supplemental/program_files_PerkinElmer_workstations/PerkinElmer JANUS NGS Express/3. Tagmentation/tagmentation_from_96well_to_384well.csv]

Source Plate	Source Well	Mastermix plate	Mastermix position (not needed)	Vol Template DNA	Volume Mastermix (not needed)	Dest Plate	Dest Well
DNA	A1	Mastermix	4	2.8	3.2	Reaction	A1
DNA	B1	Mastermix	4	2.8	3.2	Reaction	C1
DNA	C1	Mastermix	4	2.8	3.2	Reaction	E1
DNA	D1	Mastermix	4	2.8	3.2	Reaction	G1
DNA	E1	Mastermix	4	2.8	3.2	Reaction	I1
DNA	F1	Mastermix	4	2.8	3.2	Reaction	K1
DNA	G1	Mastermix	4	2.8	3.2	Reaction	M1
DNA	H1	Mastermix	4	2.8	3.2	Reaction	O1
DNA	A2	Mastermix	4	2.8	3.2	Reaction	A3
DNA	B2	Mastermix	4	2.8	3.2	Reaction	C3
DNA	C2	Mastermix	4	2.8	3.2	Reaction	E3
DNA	D2	Mastermix	4	2.8	3.2	Reaction	G3
DNA	E2	Mastermix	4	2.8	3.2	Reaction	I3
DNA	F2	Mastermix	4	2.8	3.2	Reaction	K3
DNA	G2	Mastermix	4	2.8	3.2	Reaction	M3
DNA	H2	Mastermix	4	2.8	3.2	Reaction	O3
DNA	A3	Mastermix	4	2.8	3.2	Reaction	A5
DNA	B3	Mastermix	4	2.8	3.2	Reaction	C5
DNA	C3	Mastermix	4	2.8	3.2	Reaction	E5
DNA	D3	Mastermix	4	2.8	3.2	Reaction	G5
DNA	E3	Mastermix	4	2.8	3.2	Reaction	I5
DNA	F3	Mastermix	4	2.8	3.2	Reaction	K5
DNA	G3	Mastermix	4	2.8	3.2	Reaction	M5
DNA	H3	Mastermix	4	2.8	3.2	Reaction	O5
DNA	A4	Mastermix	4	2.8	3.2	Reaction	A7
DNA	B4	Mastermix	4	2.8	3.2	Reaction	C7
DNA	C4	Mastermix	4	2.8	3.2	Reaction	E7
DNA	D4	Mastermix	4	2.8	3.2	Reaction	G7
DNA	E4	Mastermix	4	2.8	3.2	Reaction	I7
DNA	F4	Mastermix	4	2.8	3.2	Reaction	K7
DNA	G4	Mastermix	4	2.8	3.2	Reaction	M7
DNA	H4	Mastermix	4	2.8	3.2	Reaction	O7
DNA	A5	Mastermix	4	2.8	3.2	Reaction	A9
DNA	B5	Mastermix	4	2.8	3.2	Reaction	C9
DNA	C5	Mastermix	4	2.8	3.2	Reaction	E9
DNA	D5	Mastermix	4	2.8	3.2	Reaction	G9
DNA	E5	Mastermix	4	2.8	3.2	Reaction	I9
DNA	F5	Mastermix	4	2.8	3.2	Reaction	K9
DNA	G5	Mastermix	4	2.8	3.2	Reaction	M9
DNA	H5	Mastermix	4	2.8	3.2	Reaction	O9
DNA	A6	Mastermix	4	2.8	3.2	Reaction	A11
DNA	B6	Mastermix	4	2.8	3.2	Reaction	C11
DNA	C6	Mastermix	4	2.8	3.2	Reaction	E11
DNA	D6	Mastermix	4	2.8	3.2	Reaction	G11
DNA	E6	Mastermix	4	2.8	3.2	Reaction	I11
DNA	F6	Mastermix	4	2.8	3.2	Reaction	K11
DNA	G6	Mastermix	4	2.8	3.2	Reaction	M11
DNA	H6	Mastermix	4	2.8	3.2	Reaction	O11
DNA	A7	Mastermix	4	2.8	3.2	Reaction	A13
DNA	B7	Mastermix	4	2.8	3.2	Reaction	C13
DNA	C7	Mastermix	4	2.8	3.2	Reaction	E13
DNA	D7	Mastermix	4	2.8	3.2	Reaction	G13
DNA	E7	Mastermix	4	2.8	3.2	Reaction	I13
DNA	F7	Mastermix	4	2.8	3.2	Reaction	K13
DNA	G7	Mastermix	4	2.8	3.2	Reaction	M13
DNA	H7	Mastermix	4	2.8	3.2	Reaction	O13
DNA	A8	Mastermix	4	2.8	3.2	Reaction	A15
DNA	B8	Mastermix	4	2.8	3.2	Reaction	C15
DNA	C8	Mastermix	4	2.8	3.2	Reaction	E15
DNA	D8	Mastermix	4	2.8	3.2	Reaction	G15
DNA	E8	Mastermix	4	2.8	3.2	Reaction	I15
DNA	F8	Mastermix	4	2.8	3.2	Reaction	K15
DNA	G8	Mastermix	4	2.8	3.2	Reaction	M15
DNA	H8	Mastermix	4	2.8	3.2	Reaction	O15
DNA	A9	Mastermix	4	2.8	3.2	Reaction	A17
DNA	B9	Mastermix	4	2.8	3.2	Reaction	C17
DNA	C9	Mastermix	4	2.8	3.2	Reaction	E17
DNA	D9	Mastermix	4	2.8	3.2	Reaction	G17
DNA	E9	Mastermix	4	2.8	3.2	Reaction	I17
DNA	F9	Mastermix	4	2.8	3.2	Reaction	K17
DNA	G9	Mastermix	4	2.8	3.2	Reaction	M17
DNA	H9	Mastermix	4	2.8	3.2	Reaction	O17
DNA	A10	Mastermix	4	2.8	3.2	Reaction	A19
DNA	B10	Mastermix	4	2.8	3.2	Reaction	C19
DNA	C10	Mastermix	4	2.8	3.2	Reaction	E19
DNA	D10	Mastermix	4	2.8	3.2	Reaction	G19
DNA	E10	Mastermix	4	2.8	3.2	Reaction	I19
DNA	F10	Mastermix	4	2.8	3.2	Reaction	K19
DNA	G10	Mastermix	4	2.8	3.2	Reaction	M19
DNA	H10	Mastermix	4	2.8	3.2	Reaction	O19
DNA	A11	Mastermix	4	2.8	3.2	Reaction	A21
DNA	B11	Mastermix	4	2.8	3.2	Reaction	C21
DNA	C11	Mastermix	4	2.8	3.2	Reaction	E21
DNA	D11	Mastermix	4	2.8	3.2	Reaction	G21
DNA	E11	Mastermix	4	2.8	3.2	Reaction	I21
DNA	F11	Mastermix	4	2.8	3.2	Reaction	K21
DNA	G11	Mastermix	4	2.8	3.2	Reaction	M21
DNA	H11	Mastermix	4	2.8	3.2	Reaction	O21
DNA	A12	Mastermix	4	2.8	3.2	Reaction	A23
DNA	B12	Mastermix	4	2.8	3.2	Reaction	C23
DNA	C12	Mastermix	4	2.8	3.2	Reaction	E23
DNA	D12	Mastermix	4	2.8	3.2	Reaction	G23
DNA	E12	Mastermix	4	2.8	3.2	Reaction	I23
DNA	F12	Mastermix	4	2.8	3.2	Reaction	K23
DNA	G12	Mastermix	4	2.8	3.2	Reaction	M23
DNA	H12	Mastermix	4	2.8	3.2	Reaction	O23
