# Supplementary material for: Cost-conscious generation of multiplexed short-read DNA libraries for whole-genome sequencing
Source: PLoS One. 2023 Jan 27;18(1):e0280004. doi: 10.1371/journal.pone.0280004 (PMC9882895; doi:10.1371/journal.pone.0280004)
Supplement: S2 File — (ZIP) [file pone.0280004.s002.zip › supplemental/program_files_PerkinElmer_workstations/PerkinElmer JANUS NGS Express/5. Pooling/pooling_variable_volumes_96well_plate_to_eppendorf_example.csv]

Source Plate	Source Well	Vol DNA	Dest Plate	Dest Well
Stock DNA	A01	7.5	Microfuge tube rack	4
Stock DNA	B01	7.5	Microfuge tube rack	4
Stock DNA	C01	7.5	Microfuge tube rack	4
Stock DNA	D01	7.5	Microfuge tube rack	4
Stock DNA	E01	7.5	Microfuge tube rack	4
Stock DNA	F01	7.5	Microfuge tube rack	4
Stock DNA	G01	7.5	Microfuge tube rack	4
Stock DNA	H01	7.5	Microfuge tube rack	4
Stock DNA	A02	7.5	Microfuge tube rack	4
Stock DNA	B02	7.5	Microfuge tube rack	4
Stock DNA	C02	7.5	Microfuge tube rack	4
Stock DNA	D02	7.5	Microfuge tube rack	4
Stock DNA	E02	7.5	Microfuge tube rack	4
Stock DNA	F02	7.5	Microfuge tube rack	4
Stock DNA	G02	7.5	Microfuge tube rack	4
Stock DNA	H02	7.5	Microfuge tube rack	4
Stock DNA	A03	7.5	Microfuge tube rack	4
Stock DNA	B03	7.5	Microfuge tube rack	4
Stock DNA	C03	7.5	Microfuge tube rack	4
Stock DNA	D03	7.5	Microfuge tube rack	4
Stock DNA	E03	7.5	Microfuge tube rack	4
Stock DNA	F03	7.5	Microfuge tube rack	4
Stock DNA	G03	7.5	Microfuge tube rack	4
Stock DNA	H03	7.5	Microfuge tube rack	4
Stock DNA	A04	7.5	Microfuge tube rack	4
Stock DNA	B04	7.5	Microfuge tube rack	4
Stock DNA	C04	7.5	Microfuge tube rack	4
Stock DNA	D04	7.5	Microfuge tube rack	4
Stock DNA	E04	7.5	Microfuge tube rack	4
Stock DNA	F04	7.5	Microfuge tube rack	4
Stock DNA	G04	7.5	Microfuge tube rack	4
Stock DNA	H04	7.5	Microfuge tube rack	4
Stock DNA	A05	7.5	Microfuge tube rack	4
Stock DNA	B05	7.5	Microfuge tube rack	4
Stock DNA	C05	7.5	Microfuge tube rack	4
Stock DNA	D05	7.5	Microfuge tube rack	4
Stock DNA	E05	7.5	Microfuge tube rack	4
Stock DNA	F05	7.5	Microfuge tube rack	4
Stock DNA	G05	7.5	Microfuge tube rack	4
Stock DNA	H05	7.5	Microfuge tube rack	4
Stock DNA	A06	7.5	Microfuge tube rack	4
Stock DNA	B06	7.5	Microfuge tube rack	4
Stock DNA	C06	7.5	Microfuge tube rack	4
Stock DNA	D06	7.5	Microfuge tube rack	4
Stock DNA	E06	7.5	Microfuge tube rack	4
Stock DNA	F06	7.5	Microfuge tube rack	4
Stock DNA	G06	7.5	Microfuge tube rack	4
Stock DNA	H06	7.5	Microfuge tube rack	4
Stock DNA	A07	7.5	Microfuge tube rack	4
Stock DNA	B07	7.5	Microfuge tube rack	4
Stock DNA	C07	7.5	Microfuge tube rack	4
Stock DNA	D07	7.5	Microfuge tube rack	4
Stock DNA	E07	7.5	Microfuge tube rack	4
Stock DNA	F07	7.5	Microfuge tube rack	4
Stock DNA	G07	7.5	Microfuge tube rack	4
Stock DNA	H07	7.5	Microfuge tube rack	4
Stock DNA	A08	7.5	Microfuge tube rack	4
Stock DNA	B08	7.5	Microfuge tube rack	4
Stock DNA	C08	7.5	Microfuge tube rack	4
Stock DNA	D08	7.5	Microfuge tube rack	4
Stock DNA	E08	7.5	Microfuge tube rack	4
Stock DNA	F08	7.5	Microfuge tube rack	4
Stock DNA	G08	7.5	Microfuge tube rack	4
Stock DNA	H08	7.5	Microfuge tube rack	4
Stock DNA	A09	7.5	Microfuge tube rack	4
Stock DNA	B09	7.5	Microfuge tube rack	4
Stock DNA	C09	7.5	Microfuge tube rack	4
Stock DNA	D09	7.5	Microfuge tube rack	4
Stock DNA	E09	7.5	Microfuge tube rack	4
Stock DNA	F09	7.5	Microfuge tube rack	4
Stock DNA	G09	7.5	Microfuge tube rack	4
Stock DNA	H09	7.5	Microfuge tube rack	4
Stock DNA	A10	7.5	Microfuge tube rack	4
Stock DNA	B10	7.5	Microfuge tube rack	4
Stock DNA	C10	7.5	Microfuge tube rack	4
Stock DNA	D10	7.5	Microfuge tube rack	4
Stock DNA	E10	7.5	Microfuge tube rack	4
Stock DNA	F10	7.5	Microfuge tube rack	4
Stock DNA	G10	7.5	Microfuge tube rack	4
Stock DNA	H10	7.5	Microfuge tube rack	4
Stock DNA	A11	7.5	Microfuge tube rack	4
Stock DNA	B11	7.5	Microfuge tube rack	4
Stock DNA	C11	7.5	Microfuge tube rack	4
Stock DNA	D11	7.5	Microfuge tube rack	4
Stock DNA	E11	7.5	Microfuge tube rack	4
Stock DNA	F11	7.5	Microfuge tube rack	4
Stock DNA	G11	7.5	Microfuge tube rack	4
Stock DNA	H11	7.5	Microfuge tube rack	4
Stock DNA	A12	7.5	Microfuge tube rack	4
Stock DNA	B12	7.5	Microfuge tube rack	4
Stock DNA	C12	7.5	Microfuge tube rack	4
Stock DNA	D12	7.5	Microfuge tube rack	4
Stock DNA	E12	7.5	Microfuge tube rack	4
Stock DNA	F12	7.5	Microfuge tube rack	4
Stock DNA	G12	7.5	Microfuge tube rack	4
Stock DNA	H12	7.5	Microfuge tube rack	4
